# Supplementary material for: Glucagon infusion alters the circulating metabolome and urine amino acid excretion in dogs
Source: J Endocrinol. 2024 Jun 27;262(2):e240051. doi: 10.1530/JOE-24-0051 (PMC11301426; doi:10.1530/JOE-24-0051)
Supplement: Supplementary File 1 [file supplementary_file_1.xlsx]

## Sheet: Supplementary File 1. Normalize
PARENT_SAMPLE_NAME		S-1-pyrroline-5-carboxylate	homocarnosine	putrescine	spermidine	1-methylnicotinamide	12,13-DiHOME	5-hydroxyindoleacetate	2-oxoadipate	alpha-ketoglutarate	kynurenate	3-hydroxyisobutyrate	3-hydroxy-3-methylglutarate	cholate	4-hydroxynonenal	5,6-dihydrothymine	hypoxanthine	guanine	9,10-DiHOME	linoleate (18:2n6)	laurate (12:0)	quinolinate	N-formylkynurenine	N6,N6,N6-trimethyllysine	N-acetylputrescine	N-formylmethionine	S-adenosylhomocysteine (SAH)	adenosine 5'-monophosphate (AMP)	5-methylthioadenosine (MTA)	allantoic acid	arachidonate (20:4n6)	arginine	argininosuccinate	aspartate	2-hydroxyphenylacetate	3-(4-hydroxyphenyl)lactate	phenylpyruvate	carnosine	biliverdin	succinate	3-hydroxybutyrate (BHBA)	cholesterol	choline phosphate	corticosterone	creatinine	cysteinylglycine	cystine	sphingosine	deoxycholate
CORN-04003	PRE_LO	1.30259	0.980297	0.758592	1.49918	1.35406	0.886597	0.989132	1.34339	1.47609	1.00644	0.419231	0.884123	0.898254	1.71759		0.480938	0.34667	0.834981	0.646199	0.80457	1.08225	0.72586	1.13988	1.02952	0.98911	1.31755	0.802458	1.3825	1.01903	0.993373	1.34972	1.98409	1.64655	2.3803	0.984957	0.633897	0.96738	0.630504	1.59596	0.415257	1.00577	0.78876	0.631752	1.14305	2.02066	1.40564	2.16436	1.0794
CORN-04004	POST_LO	0.924685	0.905249	0.600741	0.488608	1.33333	0.972762	0.937446		0.944482	0.973099	1.08572	0.946642	0.558224	0.656648	0.610069	1.01064	0.802647	1.16771	1.05192	0.933096	0.750405	1.51965	0.845901	0.593501	0.892847	0.694675	0.790674	0.709459	0.912402	1.20683	0.9849	0.269499	0.910635	0.742065	1.04187	0.52422	0.849372	0.923842	1.17896	1.41245	1.07603	0.774454	1.21585	0.842003	0.985323	1.28533	1.00449	0.904351
CORN-04005	PRE_HI	1.20257	1.05531	0.833032	1.1813	0.822768	0.419866	0.92751	1.09174	1.16369	0.993564	0.484448	0.897241	4.68766	1.83853	0.939198	0.294085	0.421693	0.581398	0.705225	0.514628	0.910393	0.717961	1.03816	0.970275	1.00234	1.1793	0.814719	1.19702	0.933887	1.0924	1.38476	0.974027	1.08936	1.13059	0.762293	0.533215	1.03721	2.33115	1.01542	0.389286	0.900945	1.22935	0.940597	0.956804	1.06408	1.63583	1.36439	2.64677
CORN-04006	POST_HI		0.679437	1.59582	1.07913	0.414162	0.960206	0.93082	0.470116	1.13156	0.545361	0.51546	0.567345	1.8196	1.70306	1.41799	1.63355	1.31406	0.944469	0.701872	0.560873	0.495051	1.31174	0.621261	1.04366	0.719212	0.678391	0.978415	0.607133	0.613105	1.21419	0.628771		0.820925	0.58629	0.440563	0.619369	0.453076	0.767044	0.923882	0.330527	1.04313	0.947776	1.02865	0.695666	0.744916	1.19282	1.99261	1.01758
CORN-04007	PRE_LO	1	1.00452	1.09198	1.30502	1.33313	0.793161	1.00413	1.03502	0.913127	1.13693	0.771486	1.07792	0.328802	0.789749	1.13604	0.905751	0.971654	0.866341	0.959447	0.77604	1.80175	0.437339	1.15507	1.11621	1.00813	1.43085	1.12189	1.2617	1.27423	0.845841	1.23985	1	1.48364	1.31657	1.13223	1.64614	1.03262	1.87186	1.00131	0.785984	0.685377	0.954541	1.6808	1.08957	1.05333	1.13738	1.58576	0.746001
CORN-04008	POST_LO	0.540266	0.871767	0.711476	0.676583	1.53224	1.02724	1.05565	1.35361	0.930498	1.54526	1.3784	1.03192	0.325263	1.42815	0.967135	0.943445	0.887016	0.94868	1.13915	1.03443	1.44068	0.440807	1.11784	0.874556	0.997661	1.21216	1.50958	0.962233	1.0288	0.801	0.812589	0.846036	0.674619	0.541284	1.04948	0.874661	0.901624	4.82098	0.805572	2.72851	0.668479	1.90145	1	1.05257	0.682303	0.929501	0.909919	0.699043
CORN-04009	PRE_HI	1.02025	1.01674	1.19626	1.54064	0.744725	0.547188	0.956768	0.917517	1.04539	0.956368	0.974574	1.08711	1.10484	0.558514	1.55857	1.03771	0.218471	0.642604	0.836979	0.740121	1.71577	1.32832	0.997959	1.09318	1.11951	1.26629	0.765546	1.5106	1.12277	0.724056	1.2758	1.78637	1.8287	1.53984	1.25678	1.35601	1.06055	0.961096	0.99869	0.422955	0.638137	1.70058	2.20479	1.05015	1.59091	1.15847	2.04115	0.982415
CORN-04010	POST_HI		0.571102	1.8592	0.50518	0.953286	0.874789	1.04284	0.792284	0.8087	1.46789	1.40468	0.825815	1.10175	1.0251	1.10612	1.10319	1.22789	0.897015	0.853652	0.863756	1.0165	1.49913	0.729406	1.21888	0.832928	0.673464	1.75447	0.655335	0.84793	0.729028	0.430943	0.358788	0.659779	1.09612	0.856958	1.19628	0.548199	0.809587	0.814982	1.8457	0.586878	1.56844	0.62692	0.855723	0.688392	0.754586	1.08866	0.822634
CORN-04011	PRE_LO	0.87618	1.63035		0.836731	0.883351	1.17564	1.14074	1.28034	0.768014	1.23793	1.02543	1.05109	1.97606	1.33718	0.640778	4.36458	2.8502	1.06903	1.14285	1.33645	1.1855	1.20247	1.14424	0.872416	1.06756	1.26471	1.52772	1.46958	1.33945	0.939302	1.18351	2.1281	2.40184	0.9842	1.01504	1.203	1.38725	1.09216	0.876096	1.27526	1.27004	0.613083	0.555416	1.16186	0.976276	1.12399	0.935408	1.56625
CORN-04012	POST_LO	0.821179	1.1677	1	0.418869	1.39917	1.64554	0.812955	0.848768	0.954594	0.598792	1.77849	0.937402	0.404576	0.974898	0.648077	1.23934	0.896558	1.27236	1.13626	1.62378	0.9849	1.28747	0.947092	0.747615	1.04025	0.820056	0.933356	0.70346	1.13879	1.06476	0.804097	1.10766	0.852522	0.616455	0.628149	1.14236	0.942884	1.0389	1.05129	2.81189	1.46689	0.87986	5.74068	1.01115	0.747	0.888851	0.995508	0.652156
CORN-04013	POST_HI	0.558691	0.995479	1.48045	0.401873	0.913397	1.59146	0.934577	0.358523	0.972877	0.611738	0.945246	0.521162	0.284107	0.862074	0.707848	1.06222	1.88807	1.41254	1.08421	1.3191	0.609843	1.59455	0.503081	0.895216	0.742947	0.429141	0.92847	0.495569	0.719329	1.27231	0.424663		0.462942	0.743756	0.482236	0.866876	0.484613	0.5347	0.868845	1.21402	1.25046	0.640683	2.73843	0.855708	0.73092	0.829112	0.916737	0.879609
CORN-04014	PRE_HI	1.1043	1.51974	0.928116	1.10843	1.16734	1.292	1.39029	1.32267	1.07725	1.79196	1.02605	0.915157	0.856835	0.897199	0.761501	0.758752	0.619459	1.07358	1.12643	1.14361	1.32449	1.61674	1.09543	1.03895	1.23015	1.02827	1.02159	1.20142	1.0818	0.955245	1.32912	2.18415	2.16774	1.58903	1.06509	1.08718	1.29114	0.664016	0.97736	0.7392	1.09014	1.05758	1.11771	1.0883	1.22021	1.41183	0.992454	0.722824
CORN-04015	PRE_LO	1.1235	0.922232	0.82868	0.999258	0.74939	1.14515	1.05785	0.876229	0.729362	1.34881	1.32954	1.44918	4.54627	1.34703	1.34718	3.08974	1.98539	1.09859	1.13879	1.22428	1.0151	0.273552	1.00423	0.988837	0.88024	1.66359	1.06755	1.24279	0.801283	1.00663	1.06124	0.928189	1.83831	1.0158	1.11146	1.55394	1.06536	4.98857	0.865801	1.60139	0.908871	1.04546		1.08151	0.620692	1.31761	1.16055	3.8688
CORN-04016	POST_LO	0.749441	0.520631	0.64213	0.535772	1.02956	1.21365	0.876706	0.885522	1.02712	0.386461	0.797725	0.968082	0.171303	1.19787	0.910449	0.989363	1.78991	1.04425	1.01484	1.38509	0.604092	0.529434	0.789149	0.686106	0.777883	0.690699	1.10548	0.681775	0.564483	0.880938	0.94448	0.333755	0.703015	0.399783	0.658776	1.00695	0.599338	1.7261	1.00418	1.3773	0.832792	0.829892		1.00743	0.855471	0.860211	0.80773	0.528582
CORN-04017	POST_HI	0.470402	0.479924	1.75082	0.543974	0.584709	0.917251	1.12288		0.830292	0.35264	0.71242	0.666984	0.131751	0.940272	1.21618	0.736904	1.25545	0.955747	0.73315	0.823096	0.465095	0.93355	0.439457	1.02889	0.58581	0.462308	0.798138	0.436672	0.413007	0.824474	0.442418		0.586913	0.495248	0.433253	0.758751	0.306483	0.534563	0.734511	0.523657	0.857704	0.797512		0.794134	0.677314	0.83757	0.669309	0.445466
CORN-04018	PRE_HI	1.15085	0.983463	0.951281	1.00074	0.970443	1.54004	1.25731	0.844921	0.899469	1.42119	0.63114	1.16199	1.46559	0.569823	1.18089	0.81284	0.708093	1.24793	1.10219	1.19925	0.770474	1.1977	0.812132	1.01116	1.04048	1.02211	0.699887	1.03777	0.916708	0.788684	1.0151	0.551562	1.19271	1.09577	1.16661	1.05297	0.909359	1.10351	0.983802	0.632962	0.861848	0.891741	0.575906	0.982542	1.06162	1.02634	0.91879	2.03876
CORN-04019	PRE_LO	1.51174	1.34597	0.845592	1.43314	1.48062	0.834003	1.18497	1.853	1.31755	1.3627	0.806331	1.95169	20.1733	2.2424	0.805428	0.655453	0.114705	0.74586	0.772732	0.965567	1.1944	0.387768	1.25535	1.17962	1.24175	2.27143	0.727537	1.10724	1.29766	1.17305	1.22131	1.60967	2.28597	1.78569	1.02197	1.18023	1.36395	3.67746	1.0806	0.627868	1.0896	1.6361	0.786496	1.04429	1.40497	0.763406	1.12988	14.5927
CORN-04020	POST_LO	0.366154	1.1195	1.13694	0.851999	0.947337	1.79635	0.995866	0.964976	1.81495	0.812959	1.66474	1.71132	2.24926	0.655672	1	4.41611	2.23666	1.1986	0.985164	1.55253	0.900987	0.962716	0.919222	0.767668	0.974986	0.800339	2.06869	0.68885	1.06376	1.37223	0.761805	0.434926	0.732247	0.297058	0.952705	0.993055	1.03445	0.96039	1.56522	2.4274	1.16559	1.27712	0.976938	0.928838	1.56258	0.810657	0.742241	2.31076
CORN-04021	PRE_HI	1.54097	1.44107	1.16863	1.44947	1.29887	0.776534	1.52033	2.04933	1.81053	1.36175	1.2575	1.83396	7.42918	0.650023	1.28136	0.789355	1.02835	0.679947	0.603181	0.834163	1.26703	1.03728	1.04233	1.26883	1.28149	0.97789	2.55665	1.4423	0.980974	1.04513	1.13129	1.92909	1.84844	1.28266	1.04614	0.911726	1.35272	0.389954	1.45212	0.50155	0.994231	2.181	1.05859	0.992572	2.29	0.973665	1.37342	5.37145
CORN-04022	POST_HI		1.53815	1.04985	1.04838	1.12459	2.21941	0.875757	1.41769	1.76118	0.810966	1.05894	2.49401	0.395327	1.53224	1.01468	1.78099	2.76079	1.53206	1.18518	2.04975	0.895975	0.82885	1.00204	0.790738	1.01644	0.848144	5.10147	0.794102	1.06042	1.22043	0.833013	1.09267	0.74677	0.654735	0.98138	0.752139	1.19487	1.11821	1.70376	3.83662	1.09714	1.7676	0.531585	0.981429	1.01468	0.858044	0.89032	1.28771
[truncated: 875 more columns]
