# Supplementary material for: Glucagon infusion alters the circulating metabolome and urine amino acid excretion in dogs
Source: J Endocrinol. 2024 Jun 27;262(2):e240051. doi: 10.1530/JOE-24-0051 (PMC11301426; doi:10.1530/JOE-24-0051)
Supplement: Supplementary Table 1. Significant metabolites detected between pre-infusion (PRE) and post-infusion (POST) metabolomes after 6-hour low-dose (LO) and high dose (HI) glucagon infusions in 5 dogs. [file supplementary_table_1.xlsx]

## Sheet: Data Key & Explanation
	Data Key & Explanation
HeatMap Description	This is the statistical heat map data table associated with the statsitical anlaysis of the data.
	Chemical Annotation Descriptions
PATHWAY SORTORDER	An internally-generated number intended for sorting compounds by biochemical SUPER PATHWAY and SUB PATHWAY
BIOCHEMICAL NAME	The name of the identified biochemical
Biochemical Name	Indicates a compound that has been confirmed based on an authentic chemical standard and we are highly confident in its identity. (Metabolomics Standards Initiative Tier 1 identification)
Biochemical Name*	Indicates a compound that has not been confirmed based on a standard, but we are confident in its identity. (Not Tier 1)
Biochemical Name**	Indicates a compound for which a standard is not available, but we are reasonably confident in its identity or the information provided. (Not Tier 1)
Biochemical Name (#) or [#]	Indicates a compound that is a structural isomer of another compound in the Metabolon spectral library. For example, a steroid that may be sulfated at one of several positions that are indistinguishable by the mass spectrometry data or a diacylglycerol for which more than one stereospecific molecule exists.
SUPER PATHWAY	The general biochemical class assigned to the identified biochemical (e.g. lipid, amino acid, carbohydrate, etc.) intended for sorting compounds by broad biochemical classes
SUB PATHWAY	A more specific biochemical class assigned to the identified biochemical (e.g. TCA cycle, monoacylglycerols, etc.) intended for grouping/sorting compounds by biochemical pathway/class
PLATFORM	The Metabolon untargeted metabolomics platform consists of four different methods (i.e. Pos Late, Pos Early, Polar, and Neg). This column indicates which method was used to report the values associated with the detected biochemical.
COMP ID	An internally-generated Metabolon compound identifier
KEGG	An alphanumeric compound identifier and link to compound information in the Kyoto Encyclopedia of Genes and Genomes (KEGG)
HMDB	An alphanumeric compound identifier and link to compound information maintained by the Human Metabolome Database (HMDB)
PUBCHEM	A unique numerical identifier assigned by the National Center for Biotechnology Information (NCBI) and searchable in the PubChem database
CHEM ID	Unique identifier for each biochemical. CHEM IDs are listed in the top row of the data tabs of the accompanying client data table (CDT) file.
CAS	A unique numerical identifier assigned by the Chemical Abstracts Service (CAS) to every chemical substance described in the open scientific literature
	Statistical Analysis/Descriptors
FOLD CHANGE	Indicates the ratio of the mean scaled intesity for a metabolite between two experimental groups.
0.55	Green: indicates significant difference (p≤0.05) between the groups shown, metabolite ratio of < 1.00
0.76	Light Green: narrowly missed statistical cutoff for significance 0.05<p<0.10, metabolite ratio of < 1.00
1.71	Red: indicates significant difference (p≤0.05) between the groups shown; metabolite ratio of ≥ 1.00
1.32	Light Red: narrowly missed statistical cutoff for significance 0.05<p<0.10, metabolite ratio of ≥ 1.00
1.2	Non-colored text and cell: mean values are not significantly different for that comparison
	Blue: indicates significant (p≤0.05) ANOVA effect.
	Light Blue: indicates 0.05<p<0.10 ANOVA effect
P-VALUE	p-values for each comparison is derived from the Natural Log-Transformed Data using the corresponding statistical analysis (for eg. t-Test, ANOVA, etc.)
Q-VALUE	Q-values for each comparison is derived from the Natural Log-Transformed Data using False Discovery Rate (FDR) method.
Mean Values	Represents the mean scaled intensity for a metabolite in a particular experimental group.
% FILL	Represents the total percent of samples in a experimental group a metabolite was detected.
© Metabolon, Inc. All rights reserved. The Metabolon name, logo and related trademarks and service marks, owned by Metabolon, Inc. are registered and/or used in the United States and many foreign countries. Any use, copying or reproduction of the trademarks, logos, information, images or designs contained in this document is strictly prohibited without the prior written permission of Metabolon, I…

## Sheet: Pathway Heatmap
Supplementary Table 1. Significant metabolites detected between pre-infusion (PRE) and post-infusion (POST) metabolomes after 6-hour low-dose (LO) and high dose (HI) glucagon infusions in 5 dogs.
	Heat map of statistically significant biochemicals profiled in this study. Red and green shaded cells indicate p≤0.05 (red indicates that the mean values are significantly higher for that comparison; green values significantly lower). Light red and light green shaded cells indicate 0.05<p<0.10 (light red indicates that the mean values trend higher for that comparison; light green values trend low…										Fold of Change			Statistical Values
											Matched Pairs t-Test			Matched Pairs t-Test					Mean Values					% Filled Values
											POST LO	POST HI		POST LO		POST HI			POST HI	POST LO	PRE HI	PRE LO		POST HI	POST LO	PRE HI	PRE LO		Super Pathway	Sub Pathway	Chemical ID	CAS
										X			X	PRE LO		PRE HI		X
	Pathway Sort Order	Super Pathway	Sub Pathway	Biochemical Name	Platform	Comp ID	KEGG	HMDB	PUBCHEM	X	PRE LO	PRE HI	X	p-value	q-value	p-value	q-value	X					X					X
	1	Amino Acid	Glycine, Serine and Threonine Metabolism	glycine	LC/MS pos early	58	C00037	HMDB0000123	750		0.7	0.43		0.0215363	0.0240172	0.00399924	0.0144758		0.5283	0.8361	1.2191	1.1867		100	100	100	100		Amino Acid	Glycine, Serine and Threonine Metabolism	340	56-40-6
	2			N-acetylglycine	LC/MS pos early	27710		HMDB0000532	10972		1.07	0.9		0.369004	0.158301	0.383165	0.252513		0.9443	1.1168	1.0448	1.0418		100	100	100	100		Amino Acid	Glycine, Serine and Threonine Metabolism	100001006	543-24-8
	5			sarcosine	LC/MS pos early	1516	C00213	HMDB0000271	1088		0.51	0.27		0.000395116	0.00714901	0.00209025	0.0108839		0.4571	0.6622	1.6803	1.3091		100	100	100	100		Amino Acid	Glycine, Serine and Threonine Metabolism	1023	107-97-1
	6			dimethylglycine	LC/MS pos early	5086	C03626	HMDB0000092	673		0.71	0.61		0.00120952	0.00739737	0.00151815	0.0102764		0.761	0.8027	1.2496	1.1376		100	100	100	100		Amino Acid	Glycine, Serine and Threonine Metabolism	806	1118-68-9
	7			betaine	LC/MS pos early	3141	C00719	HMDB0000043	247		0.74	0.52		0.000212554	0.00513619	0.000684824	0.00910843		0.6287	0.8832	1.1989	1.1922		100	100	100	100		Amino Acid	Glycine, Serine and Threonine Metabolism	799	107-43-7
	10			serine	LC/MS pos early	1648	C00065	HMDB0000187	5951		0.72	0.46		0.0100273	0.0164112	0.00145523	0.0101914		0.5985	0.8638	1.3064	1.2009		100	100	100	100		Amino Acid	Glycine, Serine and Threonine Metabolism	503	56-45-1
	11			N-acetylserine	LC/MS polar	37076		HMDB0002931	65249		0.75	0.64		0.00645604	0.0132594	0.0157817	0.0275938		0.7588	0.894	1.1941	1.1928		100	100	100	100		Amino Acid	Glycine, Serine and Threonine Metabolism	100001851	97-14-3
	16			2-methylserine	LC/MS pos early	53229	C02115		94309		1.13	0.26		0.942492	0.288945	0.00591429	0.0166065		0.4865	1.2733	1.8777	1.1303		100	100	100	100		Amino Acid	Glycine, Serine and Threonine Metabolism	100009246
	17			threonine	LC/MS pos early	1284	C00188	HMDB0000167	6288		0.65	0.32		0.0032627	0.00945467	0.0023688	0.0114533		0.4569	0.8437	1.4222	1.3048		100	100	100	100		Amino Acid	Glycine, Serine and Threonine Metabolism	564	72-19-5
	18			N-acetylthreonine	LC/MS neg	33939		HMDB0062557	152204		0.69	0.53		0.00125987	0.00739737	0.00752552	0.0181931		0.6782	0.883	1.2805	1.2754		100	100	100	100		Amino Acid	Glycine, Serine and Threonine Metabolism	100001274	17093-74-2
	19			allo-threonine	LC/MS polar	15142	C05519	HMDB0004041	99289		0.67	0.37		0.178889	0.0946956	0.0123438	0.0235843		0.7094	1.031	1.9358	1.5283		100	100	100	100		Amino Acid	Glycine, Serine and Threonine Metabolism	100000272	28954-12-3
	29		Alanine and Aspartate Metabolism	alanine	LC/MS pos early	1126	C00041	HMDB0000161	5950		0.51	0.3		0.0182315	0.0221017	0.00189482	0.0104474		0.5225	0.7872	1.7534	1.5308		100	100	100	100		Amino Acid	Alanine and Aspartate Metabolism	811	56-41-7
	31			N-acetylalanine	LC/MS neg	1585	C02847	HMDB0000766	88064		0.99	0.76		0.712049	0.242208	0.0560926	0.0620996		0.8492	1.0247	1.1172	1.0319		100	100	100	100		Amino Acid	Alanine and Aspartate Metabolism	1110	97-69-8
	32			N-methylalanine	LC/MS pos early	37069	C02721	HMDB0094692	4377		1.01	0.72		0.917644	0.284651	0.257883	0.189713		0.9819	1.0688	1.3686	1.0583		100	100	100	100		Amino Acid	Alanine and Aspartate Metabolism	100001823	600-21-5
	33			N,N-dimethylalanine	LC/MS pos early	63151			5488191		1.01	0.86		0.59239	0.213175	0.0140777	0.0253631		0.8022	1.1143	0.9316	1.1028		100	100	100	100		Amino Acid	Alanine and Aspartate Metabolism	100020371	2812-31-9
	36			aspartate	LC/MS pos early	443	C00049	HMDB0000191	5960		0.4	0.4		0.000725382	0.00739737	0.0122602	0.0235194		0.6555	0.7746	1.6254	1.9313		100	100	100	100		Amino Acid	Alanine and Aspartate Metabolism	234	56-84-8
	37			N-acetylaspartate (NAA)	LC/MS polar	22185	C01042	HMDB0000812	65065		0.77	0.62		0.00087615	0.00739737	0.00491816	0.0155492		0.7262	0.8675	1.1735	1.12		100	100	100	100		Amino Acid	Alanine and Aspartate Metabolism	100000787	997-55-7;997-55-7
	40			asparagine	LC/MS pos early	512	C00152	HMDB0000168	6267		0.8	0.42		0.0681214	0.0503195	0.00120899	0.0100542		0.5207	0.9137	1.238	1.137		100	100	100	100		Amino Acid	Alanine and Aspartate Metabolism	917	70-47-3
	42			N-acetylasparagine	LC/MS polar	33942		HMDB0006028	99715		0.7	0.47		0.00150742	0.0076789	0.00784417	0.0184002		0.5835	0.8219	1.2488	1.1663		100	100	100	100		Amino Acid	Alanine and Aspartate Metabolism	100001257	4033-40-3
	43			hydroxyasparagine**	LC/MS pos early	62060	C20631	HMDB32332	15991574		0.79	0.72		0.00195454	0.00818769	0.0108727	0.0223994		0.818	1.0345	1.1391	1.311		100	100	100	100		Amino Acid	Alanine and Aspartate Metabolism	100020205
	46		Glutamate Metabolism	glutamate	LC/MS pos early	57	C00025 C00217	HMDB0000148	33032		0.69	0.5		0.017249	0.0213429	0.00828417	0.0191479		0.569	0.8419	1.1477	1.227		100	100	100	100		Amino Acid	Glutamate Metabolism	561	56-86-0
	47			glutamine	LC/MS pos early	53	C00064	HMDB0000641	5961		0.98	0.56		0.683431	0.235932	0.011507	0.0231035		0.5887	1.0501	1.0501	1.0677		100	100	100	100		Amino Acid	Glutamate Metabolism	563	56-85-9
	48			alpha-ketoglutaramate*	LC/MS polar	62101	C00940	HMDB0001552	48		0.56	0.42		0.000573294	0.00739737	0.00249613	0.0115956		0.4667	0.8424	1.1182	1.4967		100	100	100	100		Amino Acid	Glutamate Metabolism	100002397	18465-19-5
	49			N-acetylglutamate	LC/MS pos early	15720	C00624	HMDB0001138	70914		0.8	0.57		0.00729593	0.0139388	0.0106362	0.0221043		0.5796	1.0152	1.0183	1.2682		100	100	100	100		Amino Acid	Glutamate Metabolism	100000282	5817-08-03
	50			N-acetylglutamine	LC/MS neg	33943	C02716	HMDB0006029	182230		0.69	0.51		0.0145082	0.0197243	0.0219222	0.0329822		0.586	0.9232	1.1452	1.3363		100	100	100	100		Amino Acid	Glutamate Metabolism	100001253	2490-97-3
	60			carboxyethyl-GABA	LC/MS pos early	40007		HMDB0002201	2572		0.8	0.74		0.0506504	0.0415092	0.0443491	0.0536075		0.949	0.9902	1.2839	1.2303		100	100	100	100		Amino Acid	Glutamate Metabolism	100003260	4386-03-02
	64			S-1-pyrroline-5-carboxylate	LC/MS pos early	42370	C04322	HMDB0001301	11966181		0.59	0.35		0.0683582	0.0503195	0.0012385	0.0100542		0.4255	0.6803	1.2038	1.1628		40	100	100	100		Amino Acid	Glutamate Metabolism	35	2906-39-0
	72		Histidine Metabolism	histidine	LC/MS neg	59	C00135	HMDB0000177	6274		0.95	0.61		0.395957	0.166155	0.00546391	0.0162511		0.634	1.0146	1.0356	1.0662		100	100	100	100		Amino Acid	Histidine Metabolism	355	5934-29-2
	73			1-methylhistidine	LC/MS neg	30460	C01152	HMDB0000001	92105		1.04	0.81		0.34361	0.149703	0.0782573	0.0772189		0.7981	1.1284	0.9851	1.0799		100	100	100	100		Amino Acid	Histidine Metabolism	100001051	332-80-9
	74			3-methylhistidine	LC/MS neg	15677	C01152	HMDB0000479	64969		0.91	0.74		0.264778	0.123211	0.0244436	0.0348862		0.8011	1.1158	1.0772	1.2248		100	100	100	100		Amino Acid	Histidine Metabolism	100000042	368-16-1
	75			N-acetylhistidine	LC/MS pos early	33946	C02997	HMDB0032055	75619		0.7	0.58		0.00294028	0.00922853	0.000667649	0.00910843		0.7366	0.8395	1.2778	1.196		100	100	100	100		Amino Acid	Histidine Metabolism	100001293	39145-52-3
	77			N-acetyl-3-methylhistidine*	LC/MS pos early	43256		HMDB0240341	193270		0.81	0.8		0.064999	0.0491228	0.0679867	0.0697282		0.6626	0.9556	0.8323	1.1861		80	80	80	100		Amino Acid	Histidine Metabolism	100002204	37841-04-6
	78			N-acetyl-1-methylhistidine*	LC/MS pos early	43255		HMDB0240340	53859791		0.97	1.26		0.928685	0.286513	0.151043	0.124252		0.9612	1.0448	0.7618	1.0762		100	100	100	100		Amino Acid	Histidine Metabolism	100004299
	80			trans-urocanate	LC/MS pos early	607	C00785	HMDB0000301	736715		0.83	0.67		0.257643	0.12138	0.145526	0.120762		0.8394	0.9805	1.2554	1.1832		100	100	100	100		Amino Acid	Histidine Metabolism	537	104-98-3
	82			imidazole propionate	LC/MS pos early	40730		HMDB0002271	70630		0.79	0.57		0.0152201	0.020019	0.0306491	0.041375		0.6965	0.9471	1.2213	1.2001		100	100	100	100		Amino Acid	Histidine Metabolism	100003434	1074-59-5
	83			formiminoglutamate	LC/MS pos early	43493	C00439	HMDB0000854	439233		0.59	0.43		0.0769831	0.0530922	0.0177489	0.0291425		0.5645	0.8548	1.3036	1.4421		100	100	100	100		Amino Acid	Histidine Metabolism	100002500	816-90-0
	85			imidazole lactate	LC/MS pos early	15716	C05568	HMDB0002320	793		0.86	0.68		0.158891	0.087294	0.0117028	0.0231253		0.9315	1.2774	1.3719	1.4787		100	100	100	100		Amino Acid	Histidine Metabolism	100000263	14403-45-3
	86			carnosine	LC/MS pos early	1768	C00386	HMDB0000033	439224		0.74	0.53		0.0227685	0.0247583	0.012135	0.0233739		0.5974	0.8655	1.1302	1.1633		100	100	100	100		Amino Acid	Histidine Metabolism	249	305-84-0
	87			homocarnosine	LC/MS polar	1633	C00884	HMDB0000745	89235;10243361		0.78	0.71		0.0407365	0.0363098	0.0339066	0.0443815		0.8528	0.917	1.2033	1.1767		100	100	100	100		Amino Acid	Histidine Metabolism	41	3650-73-5
	88			N-acetylcarnosine	LC/MS polar	43488		HMDB0012881	9903482		0.73	0.67		0.00434804	0.0110717	0.0436041	0.0528418		0.7567	0.9623	1.1317	1.3169		100	100	100	100		Amino Acid	Histidine Metabolism	100004046	56353-15-2
	89			anserine	LC/MS pos early	15747	C01262	HMDB0000194	112072		0.8	0.62		0.0868363	0.0575644	0.0251452	0.0354604		0.6704	0.9427	1.0773	1.1816		100	100	100	100		Amino Acid	Histidine Metabolism	100000044	10030-52-1
	93			1-methyl-4-imidazoleacetate	LC/MS pos early	32350	C05828	HMDB0002820	75810		0.58	0.62		0.00877791	0.015552	0.00931845	0.0210489		0.7176	0.8825	1.1636	1.5178		100	100	100	100		Amino Acid	Histidine Metabolism	100001208	2625-49-2
	94			1-methyl-5-imidazoleacetate	LC/MS pos early	62946		HMDB04988	6451814		0.9	1.11		0.152181	0.0842633	0.749723	0.39167		0.8874	1.0949	0.7991	1.2167		100	80	80	100		Amino Acid	Histidine Metabolism	100002910	4200-48-0
	95			1-methyl-5-imidazolelactate	LC/MS neg	64596					1.11	0.76		0.473439	0.186938	0.218524	0.165671		0.9313	1.3485	1.2177	1.2132		100	100	100	100		Amino Acid	Histidine Metabolism	100021478	2022510-60-5
	98			1-ribosyl-imidazoleacetate*	LC/MS pos early	61868	C05131	HMDB0002331	440569		0.41	0.47		0.00113669	0.00739737	0.000187094	0.00668757		0.5928	0.6942	1.2689	1.6921		100	100	100	100		Amino Acid	Histidine Metabolism	100001668	29605-99-0
	99			4-imidazoleacetate	LC/MS pos early	32349	C02835	HMDB0002024	96215		0.55	0.48		0.00936934	0.0157405	0.0018484	0.0104474		0.7172	0.9023	1.4904	1.6273		100	100	100	100		Amino Acid	Histidine Metabolism	100001207	645-65-8
	103			N-acetylhistamine	LC/MS polar	48679	C05135	HMDB0013253	69602		0.88	0.7		0.470902	0.186175	0.0628637	0.0656101		0.8344	0.8742	1.1919	0.9883		80	80	100	100		Amino Acid	Histidine Metabolism	100006123	673-49-4
	107		Lysine Metabolism	lysine	LC/MS pos early	1301	C00047 C00739	HMDB0003405	5962		0.81	0.48		0.0107364	0.0170227	0.00986466	0.0216572		0.5658	0.9623	1.1818	1.1949		100	100	100	100		Amino Acid	Lysine Metabolism	407	56-87-1
	108			N2-acetyllysine	LC/MS neg	36751	C12989	HMDB0000446	92907		0.8	0.61		0.0141306	0.0195785	0.0129977	0.024152		0.7209	0.9827	1.1733	1.2289		100	100	100	100		Amino Acid	Lysine Metabolism	100001721	1946-82-3
	109			N6-acetyllysine	LC/MS polar	36752	C02727	HMDB0000206	92832		0.64	0.52		0.00352307	0.00958988	0.00472961	0.0155492		0.6483	0.8757	1.2363	1.3695		100	100	100	100		Amino Acid	Lysine Metabolism	100001734	692-04-6
	111			N2-acetyl,N6-methyllysine	LC/MS pos early	62954					0.72	0.93		0.144527	0.0815688	0.943281	0.450742		0.644	0.8826	0.6902	1.2272		100	100	80	100		Amino Acid	Lysine Metabolism	100020546
	116			N6-methyllysine	LC/MS pos early	62860	C02728	HMDB0002038	164795		1.02	0.81		0.539085	0.201234	0.0324427	0.0431811		0.8008	1.0916	0.9936	1.065		100	100	100	100		Amino Acid	Lysine Metabolism	100003415	1188-07-4
	118			N6,N6,N6-trimethyllysine	LC/MS pos early	1498	C03793	HMDB0001325	440120		0.81	0.66		0.0130955	0.0188225	0.0240345	0.0347207		0.659	0.9238	0.9972	1.1398		100	100	100	100		Amino Acid	Lysine Metabolism	189	23284-33-5
	119			hydroxy-N6,N6,N6-trimethyllysine*	LC/MS pos early	62959					0.64	0.47		0.0149478	0.01991	0.0102932	0.0216628		0.4931	0.8292	1.046	1.2991		100	100	100	100		Amino Acid	Lysine Metabolism	100021123
	121			5-hydroxylysine	LC/MS pos early	15685	C16741	HMDB0000450	3032849		0.44	0.33		0.0142778	0.0196063	0.0198783	0.0314512		0.4513	0.901	1.3728	2.0328		100	100	100	100		Amino Acid	Lysine Metabolism	100000054	13204-98-3
	122			5-(galactosylhydroxy)-lysine	LC/MS pos early	43582			66995551		0.64	0.55		0.104989	0.0655393	0.0272724	0.0374568		0.5638	0.8681	1.029	1.3536		100	100	100	100		Amino Acid	Lysine Metabolism	100002462	32448-36-5
	123			fructosyllysine	LC/MS pos early	46227		HMDB0034879	9839580		0.7	0.46		0.0263481	0.0271049	0.00505727	0.0155604		0.5649	0.9588	1.2331	1.3758		100	100	100	100		Amino Acid	Lysine Metabolism	100005373	21291-40-7
	125			2-aminoadipate	LC/MS polar	6146	C00956	HMDB0000510	92136		0.68	0.44		0.00333718	0.00945467	0.00236069	0.0114533		0.5346	0.8621	1.2084	1.276		100	100	100	100		Amino Acid	Lysine Metabolism	381	542-32-5;1118-90-7
	127			2-oxoadipate	LC/MS polar	38347	C00322	HMDB0000225	71		0.69	0.55		0.201936	0.103695	0.0257826	0.0360374		0.6794	0.8823	1.2452	1.2776		80	80	100	100		Amino Acid	Lysine Metabolism	92	3184-35-8
	129			glutarylcarnitine (C5-DC)	LC/MS pos early	44664		HMDB0013130	71317118		0.74	0.57		0.019203	0.0225207	0.0337816	0.0443404		0.6856	0.9004	1.2093	1.2159		100	100	100	100		Amino Acid	Lysine Metabolism	100001593	102636-82-8
	133			pipecolate	LC/MS pos early	1444		HMDB0000070			0.64	0.38		0.00154953	0.0076789	0.00146256	0.0101914		0.4994	0.7676	1.326	1.2005		100	100	100	100		Amino Acid	Lysine Metabolism	1025	4043-87-2
	135			6-oxopiperidine-2-carboxylate	LC/MS neg	43231		HMDB0061705	3014237		0.62	0.55		0.00385015	0.0102979	0.0064755	0.0170462		0.6247	0.8889	1.1313	1.4434		100	100	100	100		Amino Acid	Lysine Metabolism	100004499	34622-39-4
	138			5-aminovalerate	LC/MS pos early	18319	C00431	HMDB0003355	138		0.67	0.39		0.0881375	0.0581762	0.0243194	0.0348862		0.6773	0.937	1.7151	1.4056		100	100	100	100		Amino Acid	Lysine Metabolism	100000454	660-88-8
	140			N,N,N-trimethyl-5-aminovalerate	LC/MS pos early	57687			14274897		0.72	0.58		0.00116395	0.00739737	0.00221953	0.0111882		0.7291	1.0435	1.2596	1.4524		100	100	100	100		Amino Acid	Lysine Metabolism	100015962
	142		Phenylalanine Metabolism	phenylalanine	LC/MS pos early	64	C00079	HMDB0000159	6140		1.07	1		0.433244	0.176038	0.943135	0.450742		0.9977	1.0432	1.0026	0.9717		100	100	100	100		Amino Acid	Phenylalanine Metabolism	460	63-91-2
	144			N-acetylphenylalanine	LC/MS neg	33950	C03519	HMDB0000512	74839		0.77	0.64		0.0365302	0.0334413	0.00620605	0.0168037		0.7444	0.919	1.1607	1.194		100	100	100	100		Amino Acid	Phenylalanine Metabolism	100001256	2018-61-3
	153			N-methylphenylalanine	LC/MS pos early	42999		HMDB0029224	6951135		0.85	0.78		0.088772	0.0584695	0.00608642	0.0166065		1.0092	1.2662	1.2922	1.4848		100	100	100	100		Amino Acid	Phenylalanine Metabolism	100004042	2566-30-5
	155			phenylpyruvate	LC/MS polar	566	C00166	HMDB0000205	997		0.73	0.85		0.0471241	0.0391753	0.147175	0.121917		0.8387	0.9082	0.9882	1.2434		100	100	100	100		Amino Acid	Phenylalanine Metabolism	241	156-06-9
	156			phenyllactate (PLA)	LC/MS neg	22130	C05607	HMDB0000779 HMDB0000563	3848		0.78	0.7		0.210593	0.106715	0.0573233	0.0625847		0.9016	0.9477	1.2901	1.2107		100	100	100	100		Amino Acid	Phenylalanine Metabolism	100000774	828-01-3
	161			2-hydroxyphenylacetate	LC/MS polar	1432	C05852	HMDB0000669	11970		0.35	0.54		0.00846798	0.0154122	0.00131345	0.0101914		0.7152	0.5193	1.3276	1.4965		100	100	100	100		Amino Acid	Phenylalanine Metabolism	235	614-75-5
	167		Tyrosine Metabolism	tyrosine	LC/MS pos early	1299	C00082	HMDB0000158	6057		0.86	0.64		0.243199	0.116778	0.111545	0.0989773		0.7615	0.9843	1.185	1.151		100	100	100	100		Amino Acid	Tyrosine Metabolism	815	60-18-4
	168			N-acetyltyrosine	LC/MS neg	32390		HMDB0000866	68310		0.48	0.34		0.00127827	0.00739737	0.0147121	0.0262071		0.4742	0.6955	1.4028	1.4417		100	100	100	100		Amino Acid	Tyrosine Metabolism	100001104	537-55-3
	180			4-hydroxyphenylpyruvate	LC/MS neg	1669	C01179	HMDB0000707	979		0.57	0.55		0.0409621	0.0363098	0.0585576	0.063011		0.5836	0.6155	1.0606	1.082		40	40	80	80		Amino Acid	Tyrosine Metabolism	1141	156-39-8
	185			4-hydroxyphenylacetoylcarnitine	LC/MS pos early	52932					0.44	0.42		0.0183815	0.0221724	0.0274736	0.0375156		0.4246	0.4248	1.0029	0.9673		0	40	80	80		Amino Acid	Tyrosine Metabolism	100006619
	186			3-(4-hydroxyphenyl)lactate	LC/MS neg	32197	C03672	HMDB0000755	9378		0.82	0.6		0.137822	0.0795359	0.0259093	0.036108		0.6389	0.8662	1.0594	1.0531		100	100	100	100		Amino Acid	Tyrosine Metabolism	240	6482-98-0
	195			phenol sulfate	LC/MS neg	32553	C02180	HMDB0060015	74426		0.71	0.99		0.000878712	0.00739737	0.700165	0.375722		1.115	0.8565	1.1262	1.2054		100	100	100	100		Amino Acid	Tyrosine Metabolism	100001510	937-34-8
	196			phenol glucuronide	LC/MS neg	52747		HMDB0060014	87235		0.44	0.97		0.233951	0.114253	0.743191	0.390802		1.1059	0.7991	1.1453	1.8152		100	80	80	80		Amino Acid	Tyrosine Metabolism	100006679	17685-05-1
	198			4-methoxyphenol sulfate	LC/MS neg	48457					0.31	0.47		0.0278365	0.0281651	0.124716	0.108034		0.6047	0.313	1.2879	1.0173		40	0	100	80		Amino Acid	Tyrosine Metabolism	100006262	3233-60-1
	206			vanillactate	LC/MS neg	54910		HMDB0000913	160637		1.16	2.29		0.176891	0.093972	0.0369113	0.0471425		2.1021	1.114	0.9181	0.9597		100	100	100	100		Amino Acid	Tyrosine Metabolism	100006129	2475-56-1
	207			vanillylmandelate (VMA)	LC/MS neg	1567	C05584	HMDB0000291	1245		0.74	0.82		0.0672287	0.0500697	0.217718	0.165324		0.885	0.8726	1.0819	1.1732		80	80	100	100		Amino Acid	Tyrosine Metabolism	1111	55-10-7
	209			3-methoxytyrosine	LC/MS pos early	12017		HMDB0001434	9307		0.88	0.6		0.00325172	0.00945467	0.010378	0.0216628		0.8037	1.1308	1.3296	1.2906		100	100	100	100		Amino Acid	Tyrosine Metabolism	1342	300-48-1
	229			dopamine 3-O-sulfate	LC/MS neg	48407	C13690	HMDB0006275	122136		0.47	0.42		0.000935336	0.00739737	0.00244147	0.0115579		0.5443	0.7208	1.2878	1.526		100	100	100	100		Amino Acid	Tyrosine Metabolism	100006361
	232			N-formylphenylalanine	LC/MS neg	48433		HMDB0240317	7064571;759256		0.73	0.8		0.486634	0.190194	0.328916	0.225219		0.7622	0.8752	0.9514	1.2044		60	80	80	60		Amino Acid	Tyrosine Metabolism	100006056	13200-85-6
	235			4-hydroxycinnamate sulfate	LC/MS neg	48410			6070438		0.35	0.26		0.0273498	0.027764	0.0499272	0.0571931		0.507	0.6774	1.9392	1.9127		100	80	100	100		Amino Acid	Tyrosine Metabolism	100006095	376374-66-2
	250			thyroxine	LC/MS neg	2761	C01829	HMDB0000248	5819		1.13	0.95		0.693855	0.238161	0.497319	0.305242		0.9486	1.1635	1.0016	1.0331		100	100	100	100		Amino Acid	Tyrosine Metabolism	1094	51-48-9
	259		Tryptophan Metabolism	tryptophan	LC/MS pos early	54	C00078	HMDB0000929	6305		0.91	1.03		0.111808	0.0683717	0.927283	0.448803		1.0137	0.8664	0.9863	0.9527		100	100	100	100		Amino Acid	Tryptophan Metabolism	565	73-22-3
	260			N-acetyltryptophan	LC/MS neg	33959	C03137	HMDB0013713	439917;700653		0.54	0.6		0.0235219	0.0250348	0.0736611	0.0736354		0.87	0.8005	1.4503	1.4917		100	100	100	100		Amino Acid	Tryptophan Metabolism	100001254	1218-34-4
	266			C-glycosyltryptophan	LC/MS neg	48782		HMDB0240296	10981970		0.76	0.66		0.00210222	0.00830204	0.0172711	0.0289175		0.7067	0.8887	1.0674	1.1739		100	100	100	100		Amino Acid	Tryptophan Metabolism	100006379	180509-18-6
	271			N-formylkynurenine	LC/MS polar	64334	C02700 C02406 C15605	HMDB01200	910		1.57	1.05		0.0604358	0.0463575	0.775318	0.401222		1.2336	0.948	1.1796	0.6054		100	100	100	100		Amino Acid	Tryptophan Metabolism	186	1022-31-7
	272			kynurenine	LC/MS pos early	15140	C00328	HMDB0000684	161166		0.64	0.56		0.0235124	0.0250348	0.0426398	0.0522072		0.7873	0.787	1.4053	1.2295		100	100	100	100		Amino Acid	Tryptophan Metabolism	100000265	2922-83-0
	275			N-acetylkynurenine (2)	LC/MS neg	48757		HMDB0240342	73817779		0.37	0.26		0.0118632	0.0178554	0.00604424	0.0166065		0.4349	0.5564	1.656	1.4921		100	100	100	100		Amino Acid	Tryptophan Metabolism	100006378
	277			kynurenate	LC/MS neg	1417	C01717	HMDB0000715	3845		0.71	0.58		0.176495	0.093972	0.110769	0.0984728		0.7577	0.8633	1.305	1.2186		100	100	100	100		Amino Acid	Tryptophan Metabolism	98	492-27-3
	279			N-formylanthranilic acid	LC/MS neg	43549	C05653	HMDB0004089	101399		0.78	0.85		0.213407	0.107786	0.266979	0.194025		1.0014	0.7694	1.1725	0.9878		100	100	100	100		Amino Acid	Tryptophan Metabolism	100004561	3342-77-6
	280			anthranilate	LC/MS pos early	4970	C00108	HMDB0001123	227		0.49	0.44		0.024574	0.0258317	0.00728976	0.0180845		0.5873	0.6402	1.3481	1.3167		100	100	100	100		Amino Acid	Tryptophan Metabolism	1258	118-92-3
	283			xanthurenate	LC/MS pos early	15679	C02470	HMDB0000881	5699		0.82	0.9		0.198055	0.101872	0.359521	0.239935		1.0668	0.8075	1.1804	0.9897		100	100	100	100		Amino Acid	Tryptophan Metabolism	100000015	59-007
	287			picolinate	LC/MS pos early	1512	C10164	HMDB0002243	1018		0.52	0.57		0.033394	0.0319793	0.025648	0.0359554		0.6279	0.596	1.1014	1.1393		100	100	100	100		Amino Acid	Tryptophan Metabolism	1022	98-98-6
	292			serotonin	LC/MS pos early	2342	C00780	HMDB0000259	5202		0.49	0.78		0.101882	0.0640853	0.161724	0.130992		0.705	0.9896	0.9066	2.0363		100	100	100	100		Amino Acid	Tryptophan Metabolism	504	153-98-0
	295			5-hydroxyindoleacetate	LC/MS neg	437	C05635	HMDB0000763	1826		0.87	0.81		0.0989555	0.0627579	0.183594	0.144438		0.9814	0.9357	1.2104	1.0754		100	100	100	100		Amino Acid	Tryptophan Metabolism	71	54-16-0
	303			indolelactate	LC/MS neg	18349	C02043	HMDB0000671	92904		0.57	0.81		0.0537678	0.0429568	0.37219	0.247078		1.1049	0.5587	1.3659	0.9833		100	100	100	100		Amino Acid	Tryptophan Metabolism	100000463	832-97-3
	304			indoleacetate	LC/MS neg	27513	C00954	HMDB0000197	802		0.55	0.64		0.0456578	0.0386882	0.191013	0.148863		1.0648	0.7945	1.6637	1.4533		100	100	100	100		Amino Acid	Tryptophan Metabolism	100001034	87-51-4;6505-45-9
	309			indoleacrylate	LC/MS neg	22114		HMDB0000734	5375048		0.88	1.06		0.0505908	0.0415092	0.949628	0.453139		1.1864	0.794	1.1219	0.9007		100	100	100	100		Amino Acid	Tryptophan Metabolism	100000800	1204-06-4
	310			indolepropionate	LC/MS neg	32405		HMDB0002302	3744		0.57	0.77		0.00128307	0.00739737	0.0960798	0.089618		1.1902	0.5826	1.5526	1.015		100	100	100	100		Amino Acid	Tryptophan Metabolism	100001083	830-96-6
	312			indoleacetylglutamine	LC/MS neg	42087		HMDB0013240	25200879		0.33	0.18		0.00157278	0.0076789	0.00189485	0.0104474		0.3556	0.6552	1.9491	1.9811		100	100	100	100		Amino Acid	Tryptophan Metabolism	100001731
	323			indoleacetylglycine	LC/MS neg	54730			446640		0.42	0.39		0.0119002	0.0178554	0.00625692	0.0168451		0.7006	0.7344	1.7973	1.7664		100	100	100	100		Amino Acid	Tryptophan Metabolism	100006730	13113-08-1
	325			5-hydroxyindole sulfate	LC/MS neg	52914					0.86	1.06		0.0268784	0.0275584	0.978074	0.458747		1.0665	1.0552	1.0095	1.2306		100	100	100	100		Amino Acid	Tryptophan Metabolism	100009042
	326			7-hydroxyindole sulfate	LC/MS neg	52915					0.87	0.97		0.0196396	0.022582	0.609502	0.347956		0.8737	1.0366	0.8983	1.1897		100	100	100	100		Amino Acid	Tryptophan Metabolism	100009043
	327			3-indoxyl sulfate	LC/MS neg	27672		HMDB0000682	10258		0.42	0.51		0.00451449	0.0110717	0.0419149	0.0515863		0.8748	0.6968	1.7019	1.6581		100	100	100	100		Amino Acid	Tryptophan Metabolism	100000467	2642-37-7
	328			indoxyl glucuronide	LC/MS neg	52749		HMDB0010319	2733785		0.63	0.58		0.104993	0.0655393	0.0164645	0.028133		0.8642	1.0108	1.494	1.605		100	100	100	100		Amino Acid	Tryptophan Metabolism	100008931	35804-66-1
	329			5-hydroxyindole glucuronide	LC/MS neg	63253					0.57	0.62		0.030503	0.0298802	0.0388762	0.0487326		0.8346	0.8419	1.3554	1.4796		100	80	100	100		Amino Acid	Tryptophan Metabolism	100020511
	332			6-bromotryptophan	LC/MS neg	62503			9856996		0.88	0.92		0.0408697	0.0363098	0.666787	0.365679		1.0289	0.9535	1.1183	1.0813		100	100	100	100		Amino Acid	Tryptophan Metabolism	100020414
	337		Leucine, Isoleucine and Valine Metabolism	leucine	LC/MS pos early	60	C00123	HMDB0000687	6106		1.18	0.99		0.0866162	0.0575425	0.822205	0.416228		0.8998	1.1068	0.9107	0.9349		100	100	100	100		Amino Acid	Leucine, Isoleucine and Valine Metabolism	397	61-90-5
	341			N-acetylleucine	LC/MS neg	1587	C02710	HMDB0011756	70912		0.91	0.61		0.421959	0.173516	0.0352449	0.0456744		0.7161	0.9669	1.1781	1.0655		100	100	100	100		Amino Acid	Leucine, Isoleucine and Valine Metabolism	1082	1188-21-2
	347			N-methylleucine	LC/MS pos early	35666			2777993		0.82	0.76		0.152589	0.0842633	0.263893	0.192372		0.8201	1.0731	1.0772	1.3019		80	100	100	100		Amino Acid	Leucine, Isoleucine and Valine Metabolism	100001581	66866-69-1
	348			4-methyl-2-oxopentanoate	LC/MS neg	22116	C00233	HMDB0000695	70		1.31	1.04		0.0150172	0.01991	0.633634	0.355311		1.0523	1.2413	1.0158	0.9467		100	100	100	100		Amino Acid	Leucine, Isoleucine and Valine Metabolism	100000551	816-66-0
	352			alpha-hydroxyisocaproate	LC/MS neg	22132	C03264	HMDB0000665 HMDB0000624 HMDB00746	92779;83697;439960		1.3	1.1		0.0463837	0.0387693	0.449431	0.285464		1.0415	1.2313	0.9451	0.9441		100	100	100	100		Amino Acid	Leucine, Isoleucine and Valine Metabolism	100000706	10303-64-7
	356			isovalerate (i5:0)	LC/MS neg	44656	C08262	HMDB0000718	10430		1.05	1.13		0.805762	0.260165	0.464618	0.292541		0.912	1.1962	0.8094	1.1393		100	100	100	100		Amino Acid	Leucine, Isoleucine and Valine Metabolism	100000708	503-74-2
	358			isovalerylglycine	LC/MS neg	35107		HMDB00678	546304		0.63	0.67		0.0146951	0.0198247	0.0903237	0.0857685		0.665	0.7276	0.9959	1.1527		60	60	100	100		Amino Acid	Leucine, Isoleucine and Valine Metabolism	100001452	16284-60-9
	359			isovalerylcarnitine (C5)	LC/MS pos early	34407	C20826	HMDB0000688	169235		0.63	0.6		0.0101487	0.0164296	0.0319266	0.0427343		0.8499	0.8275	1.4265	1.3119		100	100	100	100		Amino Acid	Leucine, Isoleucine and Valine Metabolism	100001393	31023-24-2
	368			beta-hydroxyisovalerate	LC/MS neg	12129		HMDB0000754	69362		1.36	0.76		0.0126169	0.01848	0.129389	0.111674		0.7977	1.216	1.043	0.8921		100	100	100	100		Amino Acid	Leucine, Isoleucine and Valine Metabolism	1442	625-08-1
	369			beta-hydroxyisovaleroylcarnitine	LC/MS pos early	35433					0.66	0.7		0.0128722	0.0186761	0.0464989	0.0544705		0.7432	0.7848	1.0629	1.1947		100	100	100	100		Amino Acid	Leucine, Isoleucine and Valine Metabolism	100001594	99159-87-2
	372			3-methylglutaconate	LC/MS polar	57747		HMDB0000522	1551553		0.71	0.63		0.0137975	0.0194677	0.00779173	0.0183976		0.7086	0.885	1.1279	1.2412		100	100	100	100		Amino Acid	Leucine, Isoleucine and Valine Metabolism	100002458	5746-90-7
	390			isoleucine	LC/MS pos early	1125	C16424 C00407 C06418	HMDB0000172	6306		1.28	1.2		0.00870237	0.015552	0.179918	0.142086		1.1088	1.1648	0.9252	0.9072		100	100	100	100		Amino Acid	Leucine, Isoleucine and Valine Metabolism	376	73-32-5
	392			N-acetylisoleucine	LC/MS neg	33967		HMDB0061684	306109		0.83	0.62		0.0422715	0.0369768	0.0266126	0.0366568		0.7399	0.9691	1.1968	1.1731		100	100	100	100		Amino Acid	Leucine, Isoleucine and Valine Metabolism	100001276	3077-46-1
	399			3-methyl-2-oxovalerate	LC/MS neg	15676	C00671 C06008 C03465	HMDB0000491	440877;439286		1.43	1.11		0.000568011	0.00739737	0.392457	0.256851		1.0861	1.1658	0.9757	0.8172		100	100	100	100		Amino Acid	Leucine, Isoleucine and Valine Metabolism	100000036	1460-34-0;51829-07-3
	400			2-hydroxy-3-methylvalerate	LC/MS neg	36746		HMDB0000317	164623		1.22	0.95		0.0739685	0.0520791	0.69556	0.375033		1.1032	1.2308	1.1595	1.0119		100	100	100	100		Amino Acid	Leucine, Isoleucine and Valine Metabolism	100001541	488-15-3
	402			2-methylbutyrylcarnitine (C5)	LC/MS pos early	45095		HMDB0000378	6426901		0.81	0.69		0.0531029	0.0425361	0.0989731	0.0907096		0.8862	0.9777	1.2754	1.2126		100	100	100	100		Amino Acid	Leucine, Isoleucine and Valine Metabolism	100001509	31023-25-3
	405			tiglylcarnitine (C5:1-DC)	LC/MS pos early	35428		HMDB0002366	22833596		0.69	0.63		0.0122355	0.0182694	0.0635923	0.0662247		0.7391	0.8714	1.1734	1.254		60	80	100	100		Amino Acid	Leucine, Isoleucine and Valine Metabolism	100001597	64191-86-2
	410			3-hydroxy-2-ethylpropionate	LC/MS neg	32397		HMDB0000396	188979		0.95	0.78		0.582934	0.211853	0.105785	0.0951134		0.7401	1.059	0.9546	1.1147		100	100	100	100		Amino Acid	Leucine, Isoleucine and Valine Metabolism	100001170	4374-62-3
	412			ethylmalonate	LC/MS polar	15765		HMDB0000622	11756		0.9	0.92		0.189651	0.098705	0.233386	0.174116		1.0042	1.2906	1.0886	1.4283		100	100	100	100		Amino Acid	Leucine, Isoleucine and Valine Metabolism	2054	601-75-2
	415			methylsuccinate	LC/MS polar	15745		HMDB0001844	10349		0.76	0.57		0.0118516	0.0178554	0.00294901	0.0125887		0.6715	0.9444	1.1828	1.2359		100	100	100	100		Amino Acid	Leucine, Isoleucine and Valine Metabolism	2051	498-21-5
	421			valine	LC/MS pos early	1649	C00183	HMDB0000883	6287		1.2	0.87		0.0697667	0.0507316	0.318888	0.220584		0.8417	1.1528	0.9645	0.9593		100	100	100	100		Amino Acid	Leucine, Isoleucine and Valine Metabolism	566	72-18-4
	422			N-acetylvaline	LC/MS neg	1591		HMDB0011757	66789		0.83	0.69		0.140966	0.0807046	0.0497333	0.0571931		0.7782	0.9446	1.1232	1.1421		100	100	100	100		Amino Acid	Leucine, Isoleucine and Valine Metabolism	1084	96-81-1
	424			N-carbamoylvaline	LC/MS neg	62852			448879		0.7	0.68		0.0668683	0.0499222	0.0385273	0.0486105		0.6234	1.0902	0.9224	1.548		60	100	100	100		Amino Acid	Leucine, Isoleucine and Valine Metabolism	100020351	26081-00-5
	428			3-methyl-2-oxobutyrate	LC/MS neg	44526	C00141	HMDB0000019	49		1.35	0.98		0.00721289	0.0138663	0.821844	0.416228		0.9861	1.2708	1.008	0.9419		100	100	100	100		Amino Acid	Leucine, Isoleucine and Valine Metabolism	100000936	3715-29-5
	429			alpha-hydroxyisovalerate	LC/MS neg	33937		HMDB0000407	99823		1.5	1.08		0.000820905	0.00739737	0.99076	0.461609		1.1272	1.4698	1.0467	0.9812		100	100	100	100		Amino Acid	Leucine, Isoleucine and Valine Metabolism	100001300	600-37-3
	431			isobutyrylcarnitine (C4)	LC/MS pos early	33441		HMDB0000736	168379		0.73	0.65		0.0167524	0.0212051	0.0139984	0.0253165		0.8121	0.9261	1.2557	1.2727		100	100	100	100		Amino Acid	Leucine, Isoleucine and Valine Metabolism	100001055	25518-49-4
	432			isobutyrylglycine	LC/MS neg	35437		HMDB0000730	10855600		0.76	0.95		0.080328	0.0544123	0.17796	0.140774		0.814	0.8336	0.8557	1.1011		20	40	40	80		Amino Acid	Leucine, Isoleucine and Valine Metabolism	100001590	15926-18-8
	433			3-hydroxyisobutyrate	LC/MS pos early	1549	C01188 C06001	HMDB0000023 HMDB0000336	11966314		1.54	1.06		0.143243	0.0811415	0.558321	0.328228		0.9273	1.341	0.8747	0.8704		100	100	100	100		Amino Acid	Leucine, Isoleucine and Valine Metabolism	111	2068-83-9
	434			2,3-dihydroxy-2-methylbutyrate	LC/MS polar	57547		HMDB0029576	301941		0.4	0.22		0.025029	0.0260089	0.00750524	0.0181931		0.4939	0.6213	2.2565	1.5416		100	80	100	100		Amino Acid	Leucine, Isoleucine and Valine Metabolism	100010869	14868-24-7
	440		Methionine, Cysteine, SAM and Taurine Metabolism	methionine	LC/MS neg	1302	C00073	HMDB0000696	6137		0.79	0.38		0.0190625	0.0225207	0.0066242	0.0171134		0.4981	0.8691	1.3261	1.0947		100	100	100	100		Amino Acid	Methionine, Cysteine, SAM and Taurine Metabolism	415	63-68-3
	441			N-acetylmethionine	LC/MS neg	1589	C02712	HMDB0011745	448580		0.79	0.68		0.0426138	0.0370269	0.043357	0.052677		0.8117	0.8449	1.1914	1.0643		100	100	100	100		Amino Acid	Methionine, Cysteine, SAM and Taurine Metabolism	1083	65-82-7
	443			N-formylmethionine	LC/MS neg	2829	C03145	HMDB0001015	439750		0.9	0.69		0.0712938	0.0511286	0.00395914	0.0144758		0.7795	0.9367	1.1348	1.0374		100	100	100	100		Amino Acid	Methionine, Cysteine, SAM and Taurine Metabolism	194	4289-98-9
	444			S-methylmethionine	LC/MS pos early	38127	C05319	HMDB0038670	458		0.78	0.43		0.0349528	0.0326781	0.00142809	0.0101914		0.709	0.8475	1.6309	1.0848		100	100	100	100		Amino Acid	Methionine, Cysteine, SAM and Taurine Metabolism	100002183	3493-12-07
	445			methionine sulfone	LC/MS polar	44878		HMDB0062174	69961		1.08	0.75		0.254662	0.120695	0.0131276	0.024298		0.8604	1.1779	1.1409	1.0899		100	100	100	100		Amino Acid	Methionine, Cysteine, SAM and Taurine Metabolism	100004635	820-10-0
	446			methionine sulfoxide	LC/MS pos early	18374	C02989	HMDB0002005	158980		0.64	0.39		0.00341192	0.00945467	0.00537647	0.0162511		0.468	0.811	1.1876	1.2595		100	100	100	100		Amino Acid	Methionine, Cysteine, SAM and Taurine Metabolism	100000039	3226-65-1
	447			N-acetylmethionine sulfoxide	LC/MS pos early	45428			11902949		0.67	0.66		0.00113527	0.00739737	0.0528593	0.059777		0.7382	0.8584	1.1224	1.2752		100	100	100	100		Amino Acid	Methionine, Cysteine, SAM and Taurine Metabolism	100005463	108646-71-5
	452			S-adenosylhomocysteine (SAH)	LC/MS neg	42382	C00021	HMDB0000939	439155		0.53	0.56		0.0154477	0.0202192	0.00932873	0.0210489		0.6183	0.8436	1.0948	1.5896		100	100	100	100		Amino Acid	Methionine, Cysteine, SAM and Taurine Metabolism	197	979-92-0
	453			5-methylthioribose**	LC/MS pos early	62100		HMDB0001087	6419710		0.66	0.59		0.0541045	0.0430346	0.0717942	0.0719209		0.6151	0.7885	1.0429	1.1972		100	100	100	100		Amino Acid	Methionine, Cysteine, SAM and Taurine Metabolism	100002103	23656-67-9
	454			2,3-dihydroxy-5-methylthio-4-pentenoate (DMTPA)*	LC/MS neg	62805		HMDB0240388			0.72	0.66		0.0261562	0.0269978	0.0101539	0.0216628		0.7486	0.8429	1.1423	1.1706		100	100	100	100		Amino Acid	Methionine, Cysteine, SAM and Taurine Metabolism	100020893
	455			2-hydroxy-4-(methylthio)butanoic acid	LC/MS polar	63739		HMDB0037115	11427		0.64	0.41		0.00229421	0.00830204	0.00917973	0.0209119		0.7023	0.747	1.7312	1.1679		100	100	100	100		Amino Acid	Methionine, Cysteine, SAM and Taurine Metabolism	100021372	583-91-5
	459			cystathionine	LC/MS pos early	15705	C02291	HMDB0000099	439258		0.5	0.45		0.000638907	0.00739737	0.00762514	0.0182478		0.7401	0.7253	1.635	1.4624		100	100	100	100		Amino Acid	Methionine, Cysteine, SAM and Taurine Metabolism	310	535-34-2
	460			alpha-ketobutyrate	LC/MS polar	4968	C00109	HMDB0000005	58		4.31	1.87		0.00506619	0.0116821	0.040505	0.0501115		1.5262	2.0862	0.8149	0.4837		100	100	100	100		Amino Acid	Methionine, Cysteine, SAM and Taurine Metabolism	796	600-18-0
	461			cysteine	LC/MS pos early	1868	C00097	HMDB0000574	5862		0.9	0.54		0.615651	0.219175	0.0206617	0.0316741		0.6953	0.907	1.2888	1.0093		100	100	100	100		Amino Acid	Methionine, Cysteine, SAM and Taurine Metabolism	800	52-90-4;56-89-3
	463			S-methylcysteine	LC/MS neg	39592		HMDB0002108	88180;7058174;24417		1.28	1.06		0.000824749	0.00739737	0.642965	0.357607		1.0283	1.3101	0.9723	1.0234		100	100	100	100		Amino Acid	Methionine, Cysteine, SAM and Taurine Metabolism	100002749	1187-84-4
	464			S-methylcysteine sulfoxide	LC/MS pos early	43378		HMDB0029432	82142		1.01	0.7		0.805386	0.260165	0.102408	0.0929852		0.6693	1.0578	0.9557	1.0498		100	100	100	100		Amino Acid	Methionine, Cysteine, SAM and Taurine Metabolism	100002927	6853-87-8
	466			S-carboxyethylcysteine	LC/MS pos early	64177					0.68	0.49		0.289272	0.1309	0.0860622	0.0827117		0.6899	1.0277	1.4049	1.5059		100	100	100	100		Amino Acid	Methionine, Cysteine, SAM and Taurine Metabolism	100021530	4033-46-9
	467			cysteine s-sulfate	LC/MS pos early	22176	C05824	HMDB0000731	115015		0.87	0.75		0.135951	0.0786037	0.175562	0.140046		0.8709	1.0044	1.1597	1.1539		100	100	100	100		Amino Acid	Methionine, Cysteine, SAM and Taurine Metabolism	100000808	1637-71-4
	468			cystine	LC/MS polar	56	C00491	HMDB0000192	67678		0.83	0.72		0.0912457	0.0594622	0.0119466	0.0233617		0.8944	0.9549	1.2412	1.1496		100	100	100	100		Amino Acid	Methionine, Cysteine, SAM and Taurine Metabolism	279	56-89-3
	472			lanthionine	LC/MS pos early	42002			98504		0.62	0.51		0.0273484	0.027764	0.0112926	0.0229649		0.7333	0.9443	1.4263	1.5163		100	100	100	100		Amino Acid	Methionine, Cysteine, SAM and Taurine Metabolism	100003892	3183-08-02
	474			cysteine sulfinic acid	LC/MS pos early	37443	C00606	HMDB0000996	109		1.03	0.72		0.863864	0.271692	0.327355	0.2248		0.8006	1.0978	1.119	1.0694		100	100	100	100		Amino Acid	Methionine, Cysteine, SAM and Taurine Metabolism	100002113	207121-48-0
	476			hypotaurine	LC/MS pos early	590	C00519	HMDB0000965	107812		0.48	0.57		0.0008425	0.00739737	0.0972015	0.0897135		0.8541	0.6171	1.5099	1.2728		100	100	100	100		Amino Acid	Methionine, Cysteine, SAM and Taurine Metabolism	358	300-84-5
	477			taurine	LC/MS pos early	2125	C00245	HMDB0000251	1123		0.55	0.48		0.000968541	0.00739737	0.00145947	0.0101914		0.7383	0.771	1.5225	1.4039		100	100	100	100		Amino Acid	Methionine, Cysteine, SAM and Taurine Metabolism	512	107-35-7
	479			N-acetyltaurine	LC/MS polar	48187		HMDB0240253	159864		0.62	0.66		0.00420699	0.0110717	0.0103294	0.0216628		0.7623	0.8521	1.1534	1.3683		100	100	100	100		Amino Acid	Methionine, Cysteine, SAM and Taurine Metabolism	100005466
	482			succinoyltaurine	LC/MS polar	63678					1.16	1.18		0.0349172	0.0326781	0.397774	0.259256		1.019	1.2694	0.8648	1.0953		100	100	100	100		Amino Acid	Methionine, Cysteine, SAM and Taurine Metabolism	100021220
	487			3-sulfo-alanine	LC/MS polar	47089	C00506	HMDB0002757	72886		1.98	1.03		0.262117	0.122361	0.766465	0.397873		1.1581	1.5081	1.1265	0.7617		100	100	100	100		Amino Acid	Methionine, Cysteine, SAM and Taurine Metabolism	382	498-40-8
	490		Urea cycle; Arginine and Proline Metabolism	arginine	LC/MS pos early	1638	C00062	HMDB0000517	6322		0.71	0.45		0.00524528	0.0118632	0.00495517	0.0155492		0.552	0.8616	1.2272	1.2111		100	100	100	100		Amino Acid	Urea cycle; Arginine and Proline Metabolism	231	1119-34-2
	491			argininosuccinate	LC/MS pos early	15497	C03406	HMDB0000052	60150382		0.39	0.3		0.0287789	0.0288341	0.0112438	0.0229643		0.452	0.5984	1.485	1.53		40	100	100	100		Amino Acid	Urea cycle; Arginine and Proline Metabolism	232	156637-58-0
	492			urea	LC/MS pos early	1670	C00086	HMDB0000294	1176		0.85	0.73		0.0414977	0.0366409	0.000620689	0.00910843		0.8266	0.9858	1.1358	1.1534		100	100	100	100		Amino Acid	Urea cycle; Arginine and Proline Metabolism	533	57-13-6
	494			ornithine	LC/MS pos early	1493	C00077	HMDB0000214	6262		0.6	0.29		0.0051631	0.0117638	0.00184394	0.0104474		0.3636	0.8283	1.2546	1.3772		100	100	100	100		Amino Acid	Urea cycle; Arginine and Proline Metabolism	444	3184-13-2
	496			3-amino-2-piperidone	LC/MS pos early	62853		HMDB0000323	5200225		0.38	0.44		8.58666e-05	0.00395924	0.000141852	0.00668757		0.5353	0.8543	1.2235	2.271		100	100	100	100		Amino Acid	Urea cycle; Arginine and Proline Metabolism	100020361	1892-22-4
	497			norvaline	LC/MS pos early	37426	C01826	HMDB0013716	824		0.98	0.87		0.806066	0.260165	0.400333	0.260104		0.8437	1.0617	0.97	1.0859		100	100	100	100		Amino Acid	Urea cycle; Arginine and Proline Metabolism	100002082	760-78-1
	498			2-oxoarginine*	LC/MS neg	55072	C03771	HMDB0004225	558		0.45	0.3		0.000499679	0.00739737	0.00546074	0.0162511		0.4759	1.0815	1.5837	2.3961		100	100	100	100		Amino Acid	Urea cycle; Arginine and Proline Metabolism	100002784	3715-10-04
	499			citrulline	LC/MS polar	2132	C00327	HMDB0000904	9750		0.82	0.54		0.00882129	0.015552	0.00599381	0.0166065		0.6137	0.9141	1.1368	1.1132		100	100	100	100		Amino Acid	Urea cycle; Arginine and Proline Metabolism	391	372-75-8
	500			homoarginine	LC/MS pos early	22137	C01924	HMDB0000670	9085		0.89	0.46		0.442932	0.178559	0.0330516	0.0438683		0.543	1.146	1.1751	1.2834		100	100	100	100		Amino Acid	Urea cycle; Arginine and Proline Metabolism	100000961	156-86-5
	501			homocitrulline	LC/MS pos early	22138	C02427	HMDB0000679	65072		0.8	0.64		0.022674	0.0247583	0.0116619	0.0231253		0.8454	1.0292	1.3141	1.2877		100	100	100	100		Amino Acid	Urea cycle; Arginine and Proline Metabolism	100000963	1190-49-4
	502			proline	LC/MS pos early	1898	C00148 C000763	HMDB0000162 HMDB0003411	145742;614;8988		0.58	0.29		0.00444339	0.0110717	0.000992564	0.00959819		0.4234	0.8119	1.4793	1.3918		100	100	100	100		Amino Acid	Urea cycle; Arginine and Proline Metabolism	480	147-85-3
	505			dimethylarginine (SDMA + ADMA)	LC/MS pos early	36808	C21189 C03626	HMDB0003334 HMDB0001539	123831;169148		0.91	0.67		0.0459748	0.0387259	0.0254338	0.0357609		0.6655	0.9565	0.9863	1.0491		100	100	100	100		Amino Acid	Urea cycle; Arginine and Proline Metabolism	100001810	102783-24-4
	506			N-acetylarginine	LC/MS pos early	33953	C02562	HMDB0004620	67427		0.47	0.38		0.00181782	0.00818769	0.000233071	0.00690233		0.5821	0.7384	1.5361	1.5745		100	100	100	100		Amino Acid	Urea cycle; Arginine and Proline Metabolism	100001266	155-84-0
	508			carboxymethylarginine	LC/MS pos early	64071		HMDB39111			0.45	0.23		0.0123566	0.0183266	0.00292391	0.0125887		0.2706	0.5791	1.1675	1.279		80	100	100	100		Amino Acid	Urea cycle; Arginine and Proline Metabolism	100021052	18416-86-9
	511			N-acetylcitrulline	LC/MS neg	48434	C15532 C02851	HMDB0000856	656979		0.45	0.95		0.000588043	0.00739737	0.633267	0.355311		1.1227	0.4636	1.1847	1.0262		100	80	100	100		Amino Acid	Urea cycle; Arginine and Proline Metabolism	100001577	33965-42-3
	512			N-acetylproline	LC/MS pos early	34387		HMDB0094701	322640		0.32	0.39		0.00162178	0.00779438	0.00960466	0.0215661		0.5484	0.617	1.4136	1.9083		100	100	100	100		Amino Acid	Urea cycle; Arginine and Proline Metabolism	100001334	1074-79-9
	515			N-delta-acetylornithine	LC/MS pos early	43249	C00437	HMDB0003357	9920500		0.97	0.81		0.518089	0.197366	0.00718454	0.0179173		0.8652	1.069	1.0731	1.1052		100	100	100	100		Amino Acid	Urea cycle; Arginine and Proline Metabolism	100004523
	517			N2,N5-diacetylornithine	LC/MS neg	43591		HMDB0240345	65977		1.11	1.14		0.418214	0.172279	0.55095	0.326726		1.0952	1.0504	0.9597	0.9491		100	100	100	100		Amino Acid	Urea cycle; Arginine and Proline Metabolism	100004575	39825-23-5
	520			trans-4-hydroxyproline	LC/MS pos early	32306	C01157	HMDB0000725	5810		0.47	0.34		0.000916197	0.00739737	0.000954488	0.00959819		0.5377	0.7273	1.5966	1.5316		100	100	100	100		Amino Acid	Urea cycle; Arginine and Proline Metabolism	1001	51-35-4
	522			pro-hydroxy-pro	LC/MS pos early	35127		HMDB0006695	11902893		0.78	0.26		0.312499	0.140323	0.0195552	0.0310937		0.3322	0.8105	1.2537	1.0381		100	100	100	100		Amino Acid	Urea cycle; Arginine and Proline Metabolism	100001167	18684-24-7
	525			N-methylproline	LC/MS pos early	37431		HMDB0094696	643474		1.01	0.74		0.739578	0.247267	0.00182251	0.0104474		0.7952	1.0487	1.0675	1.0408		100	100	100	100		Amino Acid	Urea cycle; Arginine and Proline Metabolism	100001956	475-11-6
	526			N,N,N-trimethyl-alanylproline betaine (TMAP)	LC/MS pos early	62947		HMDB0240365			1.09	0.95		0.593945	0.213175	0.667816	0.36582		0.8828	1.2319	0.9297	1.1259		100	100	100	100		Amino Acid	Urea cycle; Arginine and Proline Metabolism	100020217
	528			N-monomethylarginine	LC/MS pos early	43586	C03884	HMDB0029416	132862		0.98	0.75		0.889811	0.277582	0.60864	0.347883		0.6832	0.8515	0.9064	0.8727		100	80	60	60		Amino Acid	Urea cycle; Arginine and Proline Metabolism	100004488	53308-83-1
	529			argininate*	LC/MS pos early	57461		HMDB0003148	160437		0.64	0.48		0.0118862	0.0178554	0.00188204	0.0104474		0.4793	0.9078	0.9981	1.4125		100	100	100	100		Amino Acid	Urea cycle; Arginine and Proline Metabolism	100002769	157-07-3
	532			N-acetylhomocitrulline	LC/MS neg	62707					0.88	1.17		0.359223	0.155187	0.050311	0.0574436		1.125	0.8799	0.96	1.0033		100	100	100	100		Amino Acid	Urea cycle; Arginine and Proline Metabolism	100020513
	535		Creatine Metabolism	guanidinoacetate	LC/MS polar	43802	C00581	HMDB0000128	763		0.56	0.38		0.00320356	0.00945467	0.00115471	0.0100542		0.5062	0.7019	1.3419	1.2619		100	100	100	100		Amino Acid	Creatine Metabolism	344	352-97-6
	536			creatine	LC/MS pos early	27718	C00300	HMDB0000064	586		0.77	0.58		0.0214925	0.0240172	0.00181929	0.0104474		0.8376	1.0146	1.4557	1.3123		100	100	100	100		Amino Acid	Creatine Metabolism	1221	57-00-1
	537			creatinine	LC/MS pos early	513	C00791	HMDB0000562	588		0.88	0.82		0.04608	0.0387259	0.0176274	0.0291425		0.8365	0.9684	1.0141	1.1041		100	100	100	100		Amino Acid	Creatine Metabolism	275	60-27-5
	538			creatine phosphate	LC/MS polar	33951	C02305	HMDB0001511	587;9548602		1.83	1.12		0.00184372	0.00818769	0.747932	0.391598		1.1498	1.231	1.0292	0.671		100	100	100	100		Amino Acid	Creatine Metabolism	100000112	67-07-2;922-32-7
	545		Polyamine Metabolism	putrescine	LC/MS pos early	1408	C00134	HMDB0001414	1045		0.99	1.52		0.907702	0.282059	0.0386621	0.0486105		1.5472	0.8183	1.0155	0.8251		100	100	100	80		Amino Acid	Polyamine Metabolism	49	110-60-1
	546			N-acetylputrescine	LC/MS pos early	37496	C02714	HMDB0002064	122356		0.71	0.92		0.00736047	0.0139753	0.472408	0.296772		0.9955	0.7339	1.0765	1.0373		100	100	100	100		Amino Acid	Polyamine Metabolism	192	18233-70-0
	552			N-acetyl-isoputreanine	LC/MS pos early	62309			131802901		0.88	0.81		0.0693849	0.0505735	0.0973182	0.0897135		0.8725	1.0547	1.0713	1.2044		100	100	100	100		Amino Acid	Polyamine Metabolism	100020487
	553			spermidine	LC/MS pos early	485	C00315	HMDB0001257	1102		0.49	0.57		0.0022269	0.00830204	0.0323425	0.0431689		0.7157	0.5944	1.2561	1.2147		100	100	100	100		Amino Acid	Polyamine Metabolism	50	124-20-9
	558			(N(1) + N(8))-acetylspermidine	LC/MS pos early	57814	C00612 C01029	HMDB0001276 HMDB0002189	123689;496		0.92	0.73		0.883066	0.276319	0.273373	0.19686		0.8304	0.889	1.1358	0.9699		80	100	100	60		Amino Acid	Polyamine Metabolism	100016038
	564			5-methylthioadenosine (MTA)	LC/MS pos early	1419	C00170	HMDB0001173	439176		0.58	0.47		0.00257917	0.00861272	0.000171913	0.00668757		0.5978	0.7492	1.2778	1.2928		100	100	100	100		Amino Acid	Polyamine Metabolism	212	2457-80-9
	568			4-acetamidobutanoate	LC/MS pos early	1558	C02946	HMDB0003681	18189		0.51	0.68		0.00830063	0.0151975	0.00654867	0.017104		0.7959	0.723	1.1716	1.4172		100	100	100	100		Amino Acid	Polyamine Metabolism	1113	3025-96-5
	570		Guanidino and Acetamido Metabolism	1-methylguanidine	LC/MS pos early	48114	C02294	HMDB0001522	10111		0.7	0.56		0.0204857	0.023166	0.00388891	0.0144758		0.6346	0.9646	1.1377	1.3719		100	100	100	100		Amino Acid	Guanidino and Acetamido Metabolism	100000715	22661-87-6
	571			4-guanidinobutanoate	LC/MS pos early	15681	C01035	HMDB0003464	500		0.43	0.38		0.0231908	0.0250289	0.0693239	0.0703385		0.518	1.3495	1.3723	3.1453		100	100	100	100		Amino Acid	Guanidino and Acetamido Metabolism	100000096	463-003;463-00-3
	572			guanidinosuccinate	LC/MS polar	32446	C03139	HMDB0003157	439918		0.92	0.59		0.230112	0.112887	0.0600181	0.064051		0.6278	1.2314	1.0654	1.3403		100	100	100	100		Amino Acid	Guanidino and Acetamido Metabolism	100001212	6133-30-8
	581		Glutathione Metabolism	cysteine-glutathione disulfide	LC/MS pos early	35159	R00900	HMDB0000656	3080690		0.69	0.63		0.129365	0.0760825	0.00491779	0.0155492		0.7533	0.9726	1.1953	1.4094		100	100	100	100		Amino Acid	Glutathione Metabolism	100001437	13081-14-6
	584			cysteinylglycine	LC/MS pos early	35637	C01419	HMDB0000078	439498		0.8	0.53		0.346151	0.150526	0.00372595	0.0144712		0.7712	0.9665	1.4454	1.2152		100	100	100	100		Amino Acid	Glutathione Metabolism	278	19246-18-5
	585			cysteinylglycine disulfide*	LC/MS pos early	62103		HMDB0000709	22833544		0.91	0.9		0.124887	0.0738725	0.18963	0.148331		0.849	0.9936	0.9438	1.0944		100	100	100	100		Amino Acid	Glutathione Metabolism	100002466	70555-24-7
	586			cys-gly, oxidized	LC/MS pos early	18368			333293		1.26	1.01		0.105499	0.0656886	0.544199	0.325736		0.8037	1.1481	0.7989	0.9112		60	100	80	80		Amino Acid	Glutathione Metabolism	1224	7729-20-6
	587			5-oxoproline	LC/MS neg	1494	C01879 C02237	HMDB0000267	439685;7405		0.88	0.7		0.248063	0.11848	0.0615153	0.0649178		0.7061	1.0597	1.0063	1.1985		100	100	100	100		Amino Acid	Glutathione Metabolism	1021	98-79-3
	588			2-aminobutyrate	LC/MS pos early	42374	C02356	HMDB0000452	80283		1.77	0.99		0.00182461	0.00818769	0.540518	0.324198		0.901	1.8276	0.9146	1.0317		100	100	100	100		Amino Acid	Glutathione Metabolism	1128	1492-24-6
	590			2-hydroxybutyrate/2-hydroxyisobutyrate	LC/MS polar	52281	C21297 C05984	HMDB0000729 HMDB00008	4277439;440864		2.56	2.92		0.0170685	0.0212756	0.0391279	0.0489186		1.5619	1.871	0.5341	0.7305		100	100	80	100		Amino Acid	Glutathione Metabolism	100008928
	592			ophthalmate	LC/MS neg	34592		HMDB0005765	7018721		2.75	1.06		0.000891735	0.00739737	0.332787	0.227213		0.7505	3.0238	0.7073	1.098		80	100	100	100		Amino Acid	Glutathione Metabolism	100001311	495-27-2
	605		Felinine Metabolism	N-acetylfelinine*	LC/MS neg	41880			134820350		0.53	0.58		0.046993	0.0391721	0.00672121	0.0171223		1.1972	1.2394	2.0793	2.3391		100	100	100	100		Amino Acid	Felinine Metabolism	100004038
	641		Lactoyl Amino Acid	N-lactoyl isoleucine	LC/MS neg	64879					0.4	0.28		0.00480942	0.0113794	0.00406179	0.0144758		0.6387	0.8274	2.246	2.0577		40	100	100	100		Amino Acid	Lactoyl Amino Acid	100022479	210769-85-0
	642			N-lactoyl leucine	LC/MS neg	64880					0.43	0.3		0.0065771	0.0132594	0.00579797	0.0166065		0.5563	0.7878	1.846	1.8372		80	100	100	100		Amino Acid	Lactoyl Amino Acid	100022480	210769-82-7
	644			N-lactoyl phenylalanine	LC/MS neg	64881					0.36	0.29		0.00143537	0.00761216	0.00406321	0.0144758		0.6057	0.6936	2.063	1.9118		100	100	100	100		Amino Acid	Lactoyl Amino Acid	100022482	183241-73-8
	646			N-lactoyl valine	LC/MS neg	64883					0.25	0.31		0.00919406	0.0156608	0.00978911	0.0216572		0.5787	0.5213	1.8563	2.0755		80	60	100	100		Amino Acid	Lactoyl Amino Acid	100022485	21753-44-6
	648	Peptide	Gamma-glutamyl Amino Acid	gamma-glutamylalanine	LC/MS pos early	37063	C03738	HMDB0029142	440103		0.35	0.17		0.0452042	0.0385161	0.000479067	0.00907993		0.4436	0.779	2.5754	2.2398		100	100	100	100		Peptide	Gamma-glutamyl Amino Acid	100001843	5875-41-2
	650			gamma-glutamylglutamate	LC/MS pos early	36738	C05282	HMDB0011737	92865		1.12	0.3		0.650216	0.227014	0.0453156	0.0538148		0.2599	0.9317	0.869	0.8335		20	100	80	80		Peptide	Gamma-glutamyl Amino Acid	331	1116-22-9
	651			gamma-glutamylglutamine	LC/MS polar	2730	C05283	HMDB0011738	150914		0.85	0.37		0.0920458	0.0597305	0.0117131	0.0231253		0.4044	1.0027	1.0816	1.1862		100	100	100	100		Peptide	Gamma-glutamyl Amino Acid	1140	10148-81-9
	652			gamma-glutamylglycine	LC/MS pos early	33949		HMDB0011667	100099		0.58	0.25		0.0196756	0.022582	0.00481527	0.0155492		0.3339	0.8169	1.3486	1.4102		100	100	100	100		Peptide	Gamma-glutamyl Amino Acid	100001294	1948-29-4
	653			gamma-glutamylhistidine	LC/MS pos early	18245		HMDB0029151	7017195		0.73	0.35		0.0246913	0.0258317	0.00365258	0.0143035		0.4147	0.9355	1.1904	1.2746		100	100	100	100		Peptide	Gamma-glutamyl Amino Acid	1235	37460-15-4
	654			gamma-glutamylisoleucine*	LC/MS pos early	34456		HMDB0011170	22885096		0.92	0.58		0.543387	0.202348	0.0493444	0.057027		0.7093	1.0707	1.2189	1.1649		100	100	100	100		Peptide	Gamma-glutamyl Amino Acid	100001485
	655			gamma-glutamylleucine	LC/MS pos early	18369		HMDB0011171	151023		0.9	0.6		0.3481	0.150805	0.0431082	0.052538		0.6453	1.0315	1.0686	1.146		100	100	100	100		Peptide	Gamma-glutamyl Amino Acid	1268	2566-39-4
	656			gamma-glutamyl-alpha-lysine	LC/MS pos early	55015			65254		0.49	0.19		0.00174454	0.00818769	0.00590465	0.0166065		0.2702	0.7798	1.4052	1.5779		100	100	100	100		Peptide	Gamma-glutamyl Amino Acid	100010901
	657			gamma-glutamyl-epsilon-lysine	LC/MS pos early	33934		HMDB0003869	7015685		0.5	0.5		0.0185987	0.0223467	0.0447126	0.0537657		0.5594	0.6673	1.1196	1.3302		100	100	100	100		Peptide	Gamma-glutamyl Amino Acid	100001262	17105-15-6
	658			gamma-glutamylmethionine	LC/MS pos early	44872		HMDB0029155	7009567		0.6	0.24		0.0161886	0.0208344	0.00742852	0.0181931		0.3792	0.8358	1.5523	1.3888		100	100	100	100		Peptide	Gamma-glutamyl Amino Acid	100001313	17663-87-5
	659			gamma-glutamylphenylalanine	LC/MS pos early	33422		HMDB0000594	111299		0.79	0.59		0.0557616	0.0439785	0.0337004	0.0443404		0.6603	0.9484	1.1267	1.2078		100	100	100	100		Peptide	Gamma-glutamyl Amino Acid	100000491	7432-24-8
	660			gamma-glutamylthreonine	LC/MS pos early	33364		HMDB0029159	76078708		0.54	0.18		0.122826	0.0729341	0.00565532	0.0165413		0.2935	0.8021	1.6725	1.4921		100	100	100	100		Peptide	Gamma-glutamyl Amino Acid	100001314	5652-48-2
	661			gamma-glutamyltryptophan	LC/MS neg	33947		HMDB0029160	3989307		0.97	0.68		0.958862	0.292594	0.096847	0.0897135		0.7452	1.0436	1.1027	1.0731		100	100	100	100		Peptide	Gamma-glutamyl Amino Acid	100001295	66471-20-3
	662			gamma-glutamyltyrosine	LC/MS pos early	2734		HMDB0011741	94340		0.54	0.29		0.0100306	0.0164112	0.0202446	0.0314512		0.4566	0.8643	1.5708	1.6091		100	100	100	100		Peptide	Gamma-glutamyl Amino Acid	1102	7432-23-7
	663			gamma-glutamylvaline	LC/MS pos early	43829		HMDB0011172	7015683		0.75	0.51		0.0515616	0.0416267	0.0207224	0.0316741		0.5519	0.9828	1.0801	1.3175		100	100	100	100		Peptide	Gamma-glutamyl Amino Acid	100001126	2746-34-1
	665			gamma-glutamylcitrulline*	LC/MS polar	62104					0.7	0.34		0.0198037	0.0226224	0.00695852	0.0174454		0.4311	0.8833	1.2581	1.2637		100	100	100	100		Peptide	Gamma-glutamyl Amino Acid	100020241
	666			gamma-glutamyl-2-aminobutyrate	LC/MS pos early	37092					1.35	0.81		0.270444	0.124633	0.196506	0.152143		0.6368	1.4185	0.7897	1.0475		100	100	100	100		Peptide	Gamma-glutamyl Amino Acid	100001502	16869-42-4
	680		Dipeptide	alanyllysine	LC/MS pos early	42008		HMDB0028692	4130575		0.92	0.65		0.378449	0.160898	0.0520591	0.0591544		0.6506	0.9391	1.0035	1.0226		100	100	100	100		Peptide	Dipeptide	100003518	68973-27-3
	733			aspartylaspartate	LC/MS pos early	40671		HMDB0028749	332965		1.08	0.62		0.870523	0.273228	0.117968	0.103513		0.5855	0.9045	0.9406	0.8381		60	80	80	80		Peptide	Dipeptide	100003627	58471-53-7
	761			cyclo(gly-pro)	LC/MS pos early	37077			193540		0.21	0.31		0.00115476	0.00739737	5.18662e-05	0.00442582		0.3261	0.5832	1.0666	2.8311		40	80	100	100		Peptide	Dipeptide	100001946	3705-27-9
	835			glycylleucine	LC/MS pos early	34398	C02155	HMDB0000759	92843		1.58	1.39		0.0725883	0.0516837	0.532646	0.320694		0.9902	0.9935	0.7119	0.6283		60	80	60	40		Peptide	Dipeptide	100001258	869-19-2
	869			isoleucylglycine	LC/MS neg	40008		HMDB0028907	342532		1.01	0.78		0.725286	0.244943	0.548523	0.326109		0.8635	1.2054	1.1008	1.1939		100	100	100	80		Peptide	Dipeptide	100003169	868-28-0
	888			leucylglycine	LC/MS pos early	40045		HMDB0028929	79070		0.96	0.99		0.846316	0.267123	0.790522	0.406707		0.8992	1.0727	0.9121	1.1215		100	100	100	100		Peptide	Dipeptide	100003185	686-50-0
	942			phenylalanylglycine	LC/MS pos early	41370		HMDB0028995	6992304		0.82	1.04		0.430307	0.175524	0.953947	0.454199		0.889	0.9355	0.8574	1.1405		40	80	60	60		Peptide	Dipeptide	100003588	721-90-4
	963			prolylglycine	LC/MS pos early	40703		HMDB0011178	6426709		1.1	0.89		0.722363	0.244434	0.253994	0.187172		1.0166	1.0785	1.1477	0.9839		100	100	100	100		Peptide	Dipeptide	100003674	2578-57-6
	1050			valylglycine	LC/MS neg	40475		HMDB0029127	136487		1.62	1.74		0.173	0.0929122	0.649259	0.359394		1.0652	1.5638	0.6115	0.9675		20	100	60	80		Peptide	Dipeptide	100003641	686-43-1
	1199		Acetylated Peptides	phenylacetylalanine	LC/MS neg	57645			564251		0.17	0.1		0.00618287	0.0130731	0.00285799	0.0124457		0.2817	0.3568	2.7296	2.0988		60	80	100	100		Peptide	Acetylated Peptides	100009240	17966-65-3
	1204			phenylacetylglutamine	LC/MS pos early	35126	C04148	HMDB0006344	92258		0.33	0.18		0.0116366	0.0178075	0.00160083	0.0104474		0.4087	0.8448	2.3056	2.5848		100	100	100	100		Peptide	Acetylated Peptides	100001417	28047-15-6
	1206			4-hydroxyphenylacetylglutamine	LC/MS neg	55017					0.24	0.2		0.000845582	0.00739737	0.000711244	0.00910843		0.2902	0.5	1.4573	2.0445		60	80	100	100		Peptide	Acetylated Peptides	100010850
	1207			phenylacetylglycine	LC/MS pos early	33945	C05598	HMDB0000821	68144		0.47	0.34		0.00192996	0.00818769	0.00203807	0.0107301		0.6193	0.876	1.8302	1.8828		100	100	100	100		Peptide	Acetylated Peptides	100001275	500-98-1
	1208			4-hydroxyphenylacetylglycine	LC/MS neg	43525	C05596	HMDB0000735	440732		0.42	0.33		0.0111929	0.0173005	0.00382094	0.0144758		0.5841	0.7099	1.7641	1.6868		100	100	100	100		Peptide	Acetylated Peptides	100004418	28116-23-6
	1214			phenylacetyltaurine	LC/MS neg	63154			2179693		0.58	0.77		0.0806641	0.0544123	0.0619842	0.0651225		1.14	0.8144	1.4795	1.3943		100	100	100	100		Peptide	Acetylated Peptides	100008932	33953-90-1
	1215			phenylacetylthreonine	LC/MS neg	54915					0.2	0.12		0.0043849	0.0110717	0.000288251	0.00791817		0.3128	0.4851	2.6531	2.4831		80	100	100	100		Peptide	Acetylated Peptides	100010899
	1219		Modified Peptides	pyroglutamylalanine*	LC/MS neg	62087			159907		0.52	0.53		0.0169456	0.0212756	0.000430204	0.00862729		0.6813	0.8386	1.2948	1.6225		100	100	100	100		Peptide	Modified Peptides	100020227
	1235			pyroglutamylvaline	LC/MS neg	32394			152416		0.68	0.67		0.00435051	0.0110717	0.0210952	0.0320374		0.7138	0.9201	1.0711	1.3621		100	100	100	100		Peptide	Modified Peptides	100001132	21282-10-0
	1236			N,N-dimethyl-pro-pro	LC/MS pos early	64571					0.93	0.79		0.532454	0.199415	0.13096	0.112388		0.8065	1.1206	1.018	1.2043		100	100	100	100		Peptide	Modified Peptides	100022041
	1237	Carbohydrate	Glycolysis, Gluconeogenesis, and Pyruvate Metabolism	1,5-anhydroglucitol (1,5-AG)	LC/MS neg	20675	C07326	HMDB0002712	64960		1.04	0.9		0.0806283	0.0544123	0.0152169	0.026804		0.8601	0.9942	0.9525	0.9581		100	100	100	100		Carbohydrate	Glycolysis, Gluconeogenesis, and Pyruvate Metabolism	100000580	154-58-5
	1240			glucose	LC/MS polar	48152	C00031	HMDB0000122	5793		1.04	1.11		0.206561	0.105366	0.079228	0.0777245		1.075	1.0274	0.9719	0.9901		100	100	100	100		Carbohydrate	Glycolysis, Gluconeogenesis, and Pyruvate Metabolism	572	50-99-7
	1256			pyruvate	LC/MS polar	48990	C00022	HMDB0000243	1060		0.46	0.39		0.272878	0.125275	0.018061	0.0294162		0.824	0.7034	2.1153	1.5303		100	100	100	100		Carbohydrate	Glycolysis, Gluconeogenesis, and Pyruvate Metabolism	823	127-17-3
	1257			lactate	LC/MS polar	527	C00186	HMDB0000190	612		0.45	0.54		0.00852157	0.0154185	0.0373103	0.0472698		0.825	0.7449	1.5221	1.6544		100	100	100	100		Carbohydrate	Glycolysis, Gluconeogenesis, and Pyruvate Metabolism	482	79-33-4
	1260			glycerate	LC/MS polar	1572	C00258	HMDB0006372 HMDB0000139	752;439194		0.91	0.63		0.239762	0.115684	0.00608584	0.0166065		0.6509	0.9653	1.0291	1.0582		100	100	100	100		Carbohydrate	Glycolysis, Gluconeogenesis, and Pyruvate Metabolism	1052	600-19-1
	1279		Pentose Metabolism	ribitol	LC/MS polar	15772	C00532 C01904 C00474 C00379	HMDB0002917 HMDB0000508 HMDB0001851 HMDB0000568	6912		0.97	0.86		0.761599	0.251351	0.32105	0.221756		0.9524	1.0219	1.1016	1.0568		100	100	100	100		Carbohydrate	Pentose Metabolism	100000406	488-81-3
	1280			ribonate	LC/MS polar	27731	C01685	HMDB0000867	5460677		0.6	1.07		0.130333	0.07636	0.943654	0.450742		1.089	0.9578	1.0137	1.5909		100	100	100	100		Carbohydrate	Pentose Metabolism	100001007	5336-08-03
	1284			xylose	LC/MS polar	15581	C00181	HMDB0000098	135191		0.84	0.84		0.27455	0.125823	0.216487	0.16467		0.6687	0.9313	0.8002	1.1127		40	80	40	80		Carbohydrate	Pentose Metabolism	826	609-06-3
	1294			arabitol/xylitol	LC/MS polar	48885	C00542 C01904 C00379	HMDB0002917 HMDB0001851 HMDB0000568	6912;94154		0.64	0.83		0.036131	0.0333154	0.0936325	0.0880284		0.8947	0.7877	1.0751	1.2322		100	100	100	100		Carbohydrate	Pentose Metabolism	100006430
	1300			arabonate/xylonate	LC/MS polar	48255	C00502 C05411	HMDB0000539	122045;6602431		0.62	0.59		0.00108005	0.00739737	0.00119202	0.0100542		0.659	0.784	1.1222	1.2624		100	100	100	100		Carbohydrate	Pentose Metabolism	100006115
	1307			lyxonate	LC/MS polar	61858		HMDB0060255			0.75	0.85		0.0022319	0.00830204	0.131165	0.112388		0.8266	0.9647	0.9739	1.2804		100	100	100	100		Carbohydrate	Pentose Metabolism	100019968
	1334		Disaccharides and Oligosaccharides	3'-sialyllactose	LC/MS polar	40424		HMDB0000825	123914		0.74	0.84		0.00688446	0.0135742	0.123453	0.107136		0.8829	0.9136	1.0486	1.2297		100	100	100	100		Carbohydrate	Disaccharides and Oligosaccharides	100003408	35890-38-1
	1364		Fructose, Mannose and Galactose Metabolism	fructose	LC/MS polar	577	C00095	HMDB0000660	2723872		1.18	1.42		0.194049	0.100146	0.011477	0.0231035		1.2541	1.1125	0.8826	0.9456		100	100	100	100		Carbohydrate	Fructose, Mannose and Galactose Metabolism	878	57-48-7
	1369			mannitol/sorbitol	LC/MS polar	46142	C00392 C00794	HMDB0000247 HMDB0000765	6251;5780		0.66	0.62		0.0105947	0.0170227	0.268519	0.19425		1.0516	0.8002	1.6974	1.2099		100	100	100	100		Carbohydrate	Fructose, Mannose and Galactose Metabolism	100001740
	1370			mannose	LC/MS polar	584	C00159 C02209 C00936	HMDB0000169	185698;82308;18950;439680		1.31	1.31		0.000875285	0.00739737	0.00462716	0.0155492		1.0801	1.2466	0.8262	0.9534		100	100	100	100		Carbohydrate	Fructose, Mannose and Galactose Metabolism	803	3458-28-4
	1386			2-ketogulonate	LC/MS polar	15306	C15673	HMDB0011732	102424		0.8	0.78		0.00806188	0.0148488	0.0274491	0.0375156		0.8342	1.0829	1.0754	1.3599		100	100	100	100		Carbohydrate	Fructose, Mannose and Galactose Metabolism	100000092	342385-52-8
	1390			galactonate	LC/MS polar	27719	C15930 C00880	HMDB0000565	12310779;128869		0.61	0.55		0.000272162	0.00558093	0.013837	0.0253117		0.6461	0.8233	1.1705	1.3424		100	100	100	100		Carbohydrate	Fructose, Mannose and Galactose Metabolism	100001026	299-28-5
	1424		Aminosugar Metabolism	glucuronate	LC/MS polar	15443	C16245	HMDB0000127	441478;94715;23677976;65041;444791		0.6	0.69		0.0100968	0.0164296	0.00636196	0.0169355		0.7223	0.8513	1.0405	1.4102		100	100	100	100		Carbohydrate	Aminosugar Metabolism	100000257	207300-70-7
	1436			N-acetylneuraminate	LC/MS polar	32377	C00270	HMDB0000230	439197		0.89	0.76		0.174682	0.0934488	0.0367815	0.0471037		0.8259	1.0696	1.088	1.2054		100	100	100	100		Carbohydrate	Aminosugar Metabolism	1162	131-48-6
	1448			N-acetylglucosaminylasparagine	LC/MS pos early	48149	C04540	HMDB0000489	123826		0.88	0.67		0.485279	0.190148	0.154818	0.126397		0.7781	1.0669	1.1537	1.207		100	100	100	100		Carbohydrate	Aminosugar Metabolism	1215	2776-93-4
	1449			erythronate*	LC/MS polar	42420		HMDB0000613	2781043		0.8	0.77		0.015001	0.01991	0.0526953	0.0597341		0.7747	0.9549	1.0052	1.1956		100	100	100	100		Carbohydrate	Aminosugar Metabolism	100001320	88759-55-1
	1451			N-acetylglucosamine/N-acetylgalactosamine	LC/MS pos early	46539	C01074	HMDB0000212 HMDB0000215	84265;439174		0.74	0.86		0.0334776	0.0319793	0.150973	0.124252		0.8847	0.9122	1.028	1.2317		100	100	100	100		Carbohydrate	Aminosugar Metabolism	100006435
	1452			N-glycolylneuraminate	LC/MS pos early	37123	C03410	HMDB0000833	123802		0.49	1.07		0.0195434	0.022582	0.932245	0.449106		1.1011	0.7899	1.0255	1.6147		100	60	100	100		Carbohydrate	Aminosugar Metabolism	100001491	1113-83-3
	1453		Advanced Glycation End-product	N6-carboxymethyllysine	LC/MS pos early	36713		HMDB0240347	123800		0.53	0.36		0.000229456	0.00513619	0.00317848	0.0130963		0.4853	0.6874	1.3322	1.2867		100	100	100	100		Carbohydrate	Advanced Glycation End-product	100001768	5746-04-03
	1457	Energy	TCA Cycle	citrate	LC/MS neg	1564	C00158	HMDB0000094	311		0.79	0.73		0.00758375	0.0142606	0.0360683	0.0463154		0.7743	0.9565	1.0585	1.2052		100	100	100	100		Energy	TCA Cycle	1124	77-92-9
	1459			aconitate [cis or trans]	LC/MS neg	46173	C02341 C004174	HMDB0000958 HMDB000072	643757;444212		0.99	0.89		0.9369	0.288468	0.310964	0.216686		0.8924	1.0896	1.0028	1.0955		100	100	100	100		Energy	TCA Cycle	100001359
	1461			isocitrate	LC/MS polar	12110	C00451	HMDB0001874	5318532		0.54	0.79		0.142323	0.0809186	0.504979	0.307914		0.8661	0.9847	1.0971	1.8314		100	100	100	100		Energy	TCA Cycle	1206	20226-99-7
	1463			alpha-ketoglutarate	LC/MS polar	528	C00026	HMDB0000208	51		1.09	0.92		0.568773	0.209205	0.0784638	0.0772189		1.1009	1.1343	1.1993	1.0408		100	100	100	100		Energy	TCA Cycle	93	305-72-6;328-50-7;22202-68-2
	1465			succinylcarnitine (C4-DC)	LC/MS pos early	37058		HMDB0061717	71464481		0.93	0.81		0.064644	0.0489748	0.0684843	0.0699219		0.8358	1.1217	1.0355	1.2026		100	100	100	100		Energy	TCA Cycle	100001948	256928-74-2
	1466			succinate	LC/MS polar	1437	C00042	HMDB0000254	1110		1.03	0.93		0.790831	0.257681	0.221973	0.168017		1.0092	1.121	1.0855	1.084		100	100	100	100		Energy	TCA Cycle	252	110-15-6
	1469			malate	LC/MS neg	1303	C00497 C00149 C00711	HMDB0000744 HMDB0031518 HMDB0000156	525		0.6	0.44		0.00272825	0.00874873	0.00580101	0.0166065		0.5758	0.7594	1.2993	1.2742		100	100	100	100		Energy	TCA Cycle	409	6915-15-7
	1478			2-methylcitrate/homocitrate	LC/MS neg	52282	C01251	HMDB0003518 HMDB0000379	515;439459		0.72	0.76		0.0198578	0.0226224	0.128011	0.110686		0.878	0.9091	1.1583	1.2655		100	100	80	100		Energy	TCA Cycle	100008929
	1486		Oxidative Phosphorylation	phosphate	LC/MS neg	42109	C00009	HMDB0001429	1061		1.14	1		0.121759	0.0725234	0.93986	0.450499		1.0085	1.0445	1.0122	0.9182		100	100	100	100		Energy	Oxidative Phosphorylation	461	7664-38-2
	1489	Lipid	Fatty Acid Synthesis	malonylcarnitine	LC/MS pos early	37059		HMDB0002095	22833583		0.71	0.5		0.0718009	0.0513608	0.0424772	0.0521429		0.6486	0.939	1.2905	1.3208		80	100	100	100		Lipid	Fatty Acid Synthesis	100001526	853728-01-5
	1490			malonate	LC/MS polar	15872	C00383	HMDB0000691	867		1.14	1.17		0.257685	0.12138	0.87154	0.432425		1.0762	1.2804	0.9178	1.1262		100	100	100	100		Lipid	Fatty Acid Synthesis	818	141-82-2;26522-22-85-0
	1505		Short Chain Fatty Acid	butyrate/isobutyrate (4:0)	LC/MS neg	40605	C00246	HMDB0000039	264		0.94	0.94		0.592762	0.213175	0.644522	0.357607		0.7643	1.0694	0.8107	1.1391		100	100	100	100		Lipid	Short Chain Fatty Acid	1143	109-92-6
	1506			valerate (5:0)	LC/MS neg	33443	C00803	HMDB0000892	7991		0.63	1.9		0.36541	0.157417	0.0261566	0.036152		1.6238	0.7648	0.8558	1.2221		100	80	100	100		Lipid	Short Chain Fatty Acid	1136	109-52-4
	1507		Medium Chain Fatty Acid	caproate (6:0)	LC/MS neg	32489	C01585	HMDB0000535	8892		0.95	1.08		0.41451	0.1716	0.388146	0.255086		1.0067	1.0674	0.9339	1.1225		100	100	100	100		Lipid	Medium Chain Fatty Acid	926	142-62-1
	1508			heptanoate (7:0)	LC/MS neg	1644	C17714	HMDB0000666	8094		0.85	0.93		0.313544	0.140587	0.83307	0.420829		0.9025	1.0199	0.9704	1.2053		100	100	100	100		Lipid	Medium Chain Fatty Acid	925	111-14-8
	1509			caprylate (8:0)	LC/MS neg	32492	C06423	HMDB0000482	379		1.09	1.27		0.169141	0.091434	0.210457	0.161102		1.1809	1.1533	0.9333	1.0544		100	100	100	100		Lipid	Medium Chain Fatty Acid	932	124-07-2
	1512			caprate (10:0)	LC/MS neg	1642	C01571	HMDB0000511	2969		1.44	1.53		0.0164549	0.0210889	0.119374	0.104425		1.2164	1.3637	0.7929	0.948		100	100	100	100		Lipid	Medium Chain Fatty Acid	888	334-48-5
	1513			cis-4-decenoate (10:1n6)*	LC/MS neg	62873		HMDB0004980	5282726		1.98	1.24		0.0774332	0.0532832	0.393645	0.256918		0.9848	1.6229	0.7918	0.82		80	100	80	80		Lipid	Medium Chain Fatty Acid	100002796	505-90-8
	1518			10-undecenoate (11:1n1)	LC/MS neg	32497	C13910	HMDB0033724	14891		0.8	0.57		0.236817	0.115075	0.0431317	0.052538		0.6283	1.0998	1.0937	1.3715		100	100	100	100		Lipid	Medium Chain Fatty Acid	100001197	1333-28-4
	1520			laurate (12:0)	LC/MS neg	1645	C02679	HMDB0000638	3893		1.28	1.27		0.0182511	0.0221017	0.425922	0.272725		1.1233	1.3058	0.8864	1.0214		100	100	100	100		Lipid	Medium Chain Fatty Acid	181	143-07-7
	1522			5-dodecenoate (12:1n7)	LC/MS neg	33968		HMDB0000529	5312378		1.56	1.3		0.0500135	0.0412429	0.677091	0.369185		1.0039	1.518	0.7751	0.9723		100	100	100	100		Lipid	Medium Chain Fatty Acid	100001232	2430-94-6
	1525		Long Chain Saturated Fatty Acid	myristate (14:0)	LC/MS neg	1365	C06424	HMDB0000806	11005		1.39	1.29		0.0423157	0.0369768	0.578197	0.336986		1.1309	1.2776	0.8735	0.9186		100	100	100	100		Lipid	Long Chain Saturated Fatty Acid	519	544-63-8
	1527			pentadecanoate (15:0)	LC/MS neg	1361	C16537	HMDB0000826	13849		1.06	0.91		0.578269	0.211246	0.473498	0.296772		0.9119	1.0841	1.0038	1.0244		100	100	100	100		Lipid	Long Chain Saturated Fatty Acid	980	1002-84-2;10002-84-2
	1528			palmitate (16:0)	LC/MS neg	1336	C00249	HMDB0000220	985		1.1	1.06		0.147244	0.0824964	0.579617	0.33699		0.9438	1.0295	0.8879	0.9352		100	100	100	100		Lipid	Long Chain Saturated Fatty Acid	424	57-10-3
	1530			margarate (17:0)	LC/MS neg	1121		HMDB0002259	10465		1.08	0.97		0.505081	0.194928	0.915499	0.445375		0.9135	1.1243	0.9466	1.0392		100	100	100	100		Lipid	Long Chain Saturated Fatty Acid	891	506-12-7
	1532			stearate (18:0)	LC/MS neg	1358	C01530	HMDB0000827	5281		1.04	1.02		0.60686	0.216798	0.932237	0.449106		0.943	1.0701	0.9264	1.0291		100	100	100	100		Lipid	Long Chain Saturated Fatty Acid	439	57-11-4
	1534			nonadecanoate (19:0)	LC/MS neg	1356	C16535	HMDB0000772	12591		0.97	0.89		0.812945	0.261027	0.603377	0.345291		0.8374	1.0798	0.9442	1.1126		100	100	100	100		Lipid	Long Chain Saturated Fatty Acid	892	646-30-0
	1535			arachidate (20:0)	LC/MS neg	1118	C06425	HMDB0002212	10467		0.92	0.89		0.940513	0.288945	0.655449	0.361553		0.8188	1.0238	0.9212	1.1095		100	100	100	100		Lipid	Long Chain Saturated Fatty Acid	893	506-30-9
	1537			behenate (22:0)*	LC/MS neg	12125	C08281	HMDB0000944	8215		0.74	0.68		0.320635	0.142933	0.0333479	0.0440151		0.7368	1.0156	1.0896	1.3745		100	100	100	100		Lipid	Long Chain Saturated Fatty Acid	314	112-85-6
	1544		Long Chain Monounsaturated Fatty Acid	myristoleate (14:1n5)	LC/MS neg	32418	C08322	HMDB0002000	5281119		1.38	1.33		0.074999	0.0524292	0.686877	0.371536		1.1924	1.3375	0.898	0.9716		100	100	100	100		Lipid	Long Chain Monounsaturated Fatty Acid	100001198	544-64-9
	1547			palmitoleate (16:1n7)	LC/MS neg	33447	C08362	HMDB0003229	445638		1.28	1.1		0.1125	0.0685296	0.867517	0.432239		0.9916	1.1891	0.9027	0.9301		100	100	100	100		Lipid	Long Chain Monounsaturated Fatty Acid	452	373-49-9
	1549			10-heptadecenoate (17:1n7)	LC/MS neg	33971		HMDB0060038	5312435		1.26	1.08		0.190704	0.0990852	0.845816	0.425002		0.9436	1.1569	0.874	0.9194		100	100	100	100		Lipid	Long Chain Monounsaturated Fatty Acid	100001278	29743-97-3
	1551			oleate/vaccenate (18:1)	LC/MS neg	52285	C01712 C08367 C00712 C21944	HMDB0000207 HMDB0000573 HMDB0003231 HMDB0240219	637517;445639;5281127;5282761		1.11	1.01		0.317586	0.142192	0.9663	0.456047		0.9208	1.0481	0.9089	0.9445		100	100	100	100		Lipid	Long Chain Monounsaturated Fatty Acid	100008930
	1558			10-nonadecenoate (19:1n9)	LC/MS neg	33972		HMDB0013622	5312513		1.07	0.98		0.492816	0.191395	0.957601	0.454199		0.8483	1.0867	0.8682	1.0146		100	100	100	100		Lipid	Long Chain Monounsaturated Fatty Acid	100001277	73033-09-7
	1561			eicosenoate (20:1)	LC/MS neg	33587	C16526	HMDB0002231 HMDB0062436	5282769;5282768;94159		0.97	0.92		0.701914	0.239753	0.862322	0.431163		0.8413	1.0772	0.9127	1.1086		100	100	100	100		Lipid	Long Chain Monounsaturated Fatty Acid	100001335
	1565			erucate (22:1n9)	LC/MS neg	1552	C08316	HMDB0002068	8216;5281116		0.98	0.99		0.80591	0.260165	0.925046	0.448475		0.8216	1.0228	0.8284	1.0437		100	100	100	100		Lipid	Long Chain Monounsaturated Fatty Acid	1087	112-86-7
	1567			nervonate (24:1n9)*	LC/MS neg	52674	C08323	HMDB0002368	5281120		0.99	0.84		0.943145	0.288945	0.311129	0.216686		0.8205	1.0785	0.9766	1.0932		100	100	100	100		Lipid	Long Chain Monounsaturated Fatty Acid	100001231	506-37-6
	1568		Long Chain Polyunsaturated Fatty Acid (n3 and n6)	tetradecadienoate (14:2)*	LC/MS neg	62850		HMDB0000560	5312409		1.6	1.31		0.0523771	0.0420642	0.563182	0.329858		0.9725	1.5709	0.7448	0.9828		100	100	100	100		Lipid	Long Chain Polyunsaturated Fatty Acid (n3 and n6)	100020343	39039-37-7
	1569			hexadecatrienoate (16:3n3)	LC/MS neg	57651			91820460		1.45	1.33		0.0228371	0.0247583	0.484667	0.300586		1.0974	1.2823	0.8278	0.8859		100	100	100	100		Lipid	Long Chain Polyunsaturated Fatty Acid (n3 and n6)	100009393	7561-64-0
	1570			heptadecatrienoate (17:3)*	LC/MS neg	62383	C16344		16061034		1.48	1.35		0.133542	0.0776486	0.643402	0.357607		0.7404	1.0294	0.5499	0.6963		60	100	40	60		Lipid	Long Chain Polyunsaturated Fatty Acid (n3 and n6)	100020715
	1575			stearidonate (18:4n3)	LC/MS neg	33969	C16300	HMDB0006547	5312508		1.1	1.06		0.341098	0.14882	0.85468	0.428547		0.9705	1.1471	0.9143	1.0453		100	100	100	100		Lipid	Long Chain Polyunsaturated Fatty Acid (n3 and n6)	100001229	111174-40-4
	1578			eicosapentaenoate (EPA; 20:5n3)	LC/MS neg	18467	C06428	HMDB0001999	446284		1.11	1.08		0.411098	0.17134	0.987093	0.460807		0.9253	1.1251	0.8566	1.0167		100	100	100	100		Lipid	Long Chain Polyunsaturated Fatty Acid (n3 and n6)	2050	10-2005-9;10417-94-4
	1579			heneicosapentaenoate (21:5n3)	LC/MS neg	57658			11998573		1.01	0.98		0.727095	0.244943	0.894645	0.439903		0.9774	1.1292	0.9931	1.1185		80	100	100	100		Lipid	Long Chain Polyunsaturated Fatty Acid (n3 and n6)	100015797	24257-10-1
	1580			docosapentaenoate (n3 DPA; 22:5n3)	LC/MS neg	32504	C16513	HMDB0001976 HMDB0006528	6441454		1.18	1.3		0.488866	0.190583	0.40595	0.262419		1.1216	1.2602	0.8649	1.0714		100	100	100	100		Lipid	Long Chain Polyunsaturated Fatty Acid (n3 and n6)	100001181	2234-74-4
	1581			docosahexaenoate (DHA; 22:6n3)	LC/MS neg	44675	C06429	HMDB0002183	445580		1.19	1.22		0.266235	0.123702	0.177507	0.14073		1.1402	1.2113	0.9314	1.0173		100	100	100	100		Lipid	Long Chain Polyunsaturated Fatty Acid (n3 and n6)	100000665	6217-54-5
	1584			hexadecadienoate (16:2n6)	LC/MS neg	57652		HMDB0000477	13932172		1.25	1.13		0.148058	0.0826515	0.963462	0.455611		0.9991	1.2125	0.8848	0.9727		100	100	100	100		Lipid	Long Chain Polyunsaturated Fatty Acid (n3 and n6)	100009394	28290-73-5
	1585			linoleate (18:2n6)	LC/MS neg	1105	C01595	HMDB0000673 HMDB0006270	5280450		1.14	1.04		0.208426	0.106142	0.793749	0.407328		0.9116	1.0655	0.8748	0.932		100	100	100	100		Lipid	Long Chain Polyunsaturated Fatty Acid (n3 and n6)	180	60-33-3
	1587			linolenate [alpha or gamma; (18:3n3 or 6)]	LC/MS neg	34035	C06426 C06427	HMDB0001388 HMDB0003073	5280933;5280934		1.27	1.15		0.132446	0.0771853	0.689539	0.372551		0.8761	1.0982	0.7599	0.8637		100	100	100	100		Lipid	Long Chain Polyunsaturated Fatty Acid (n3 and n6)	100001337
	1588			dihomo-linoleate (20:2n6)	LC/MS neg	17805	C16525	HMDB0005060	6439848		0.96	0.9		0.824741	0.262783	0.677854	0.369185		0.8669	1.1023	0.9658	1.1451		100	100	100	100		Lipid	Long Chain Polyunsaturated Fatty Acid (n3 and n6)	1231	2091-39-6
	1590			dihomo-linolenate (20:3n3 or n6)	LC/MS neg	35718	C03242	HMDB0002925	5280581		0.92	0.88		0.812468	0.261027	0.25225	0.186175		0.9848	1.1118	1.1244	1.208		100	100	100	100		Lipid	Long Chain Polyunsaturated Fatty Acid (n3 and n6)	100001739	17046-59-2
	1591			arachidonate (20:4n6)	LC/MS neg	1110	C00219	HMDB0001043	444899		1.07	1.14		0.418392	0.172279	0.0703699	0.0708589		1.0521	1.0652	0.9211	0.9916		100	100	100	100		Lipid	Long Chain Polyunsaturated Fatty Acid (n3 and n6)	229	506-32-1
	1592			docosatrienoate (22:3n6)*	LC/MS neg	57467			75955220		0.7	0.64		0.460427	0.183686	0.135429	0.114183		0.7968	1.0061	1.2361	1.4372		100	100	100	100		Lipid	Long Chain Polyunsaturated Fatty Acid (n3 and n6)	100015762
	1593			adrenate (22:4n6)	LC/MS neg	32980	C16527	HMDB0002226	5497181;5282844		1.01	1.09		0.846154	0.267123	0.657015	0.361996		1.0235	1.0683	0.9357	1.0567		100	100	100	100		Lipid	Long Chain Polyunsaturated Fatty Acid (n3 and n6)	100001193	2091-25-0
	1594			docosapentaenoate (n6 DPA; 22:5n6)	LC/MS neg	37478	C16513	HMDB0001976	6441454		1.06	1.24		0.514539	0.196604	0.105506	0.0950421		1.2029	1.0737	0.9732	1.0173		80	80	100	80		Lipid	Long Chain Polyunsaturated Fatty Acid (n3 and n6)	100001580	25182-74-5
	1595			docosadienoate (22:2n6)	LC/MS neg	32415	C16533	HMDB0061714	5282807		1.03	0.95		0.636014	0.223834	0.879234	0.434423		0.8754	1.1104	0.9168	1.0817		100	100	100	100		Lipid	Long Chain Polyunsaturated Fatty Acid (n3 and n6)	100001182	7370-49-2
	1660		Fatty Acid, Branched	(14 or 15)-methylpalmitate (a17:0 or i17:0)	LC/MS neg	38768	C16995	HMDB0061859	8181;17903417		0.93	0.94		0.757424	0.250242	0.674959	0.368455		0.9642	1.0703	1.0217	1.1499		100	100	100	100		Lipid	Fatty Acid, Branched	100002945
	1666			(16 or 17)-methylstearate (a19:0 or i19:0)	LC/MS neg	38296		HMDB0037397	3083779		0.9	0.86		0.941443	0.288945	0.525746	0.317751		0.8585	1.1055	0.997	1.2321		100	100	100	100		Lipid	Fatty Acid, Branched	100002356	2724-59-6
	1671			18-methylnonadecanoate (i20:0)	LC/MS neg	62781			4383090		0.57	0.55		0.0909622	0.0594033	0.00310839	0.012992		0.7418	1.0248	1.3415	1.7852		100	100	100	100		Lipid	Fatty Acid, Branched	100019953
	1677		Fatty Acid, Dicarboxylate	glutarate (C5-DC)	LC/MS polar	396	C00489	HMDB0000661	743;4418048		0.58	0.53		0.0132613	0.0188843	0.00551665	0.0162511		0.7257	0.8492	1.3805	1.4554		100	100	100	100		Lipid	Fatty Acid, Dicarboxylate	339	110-94-1
	1681			2-hydroxyglutarate	LC/MS pos early	37253	C02630	HMDB0059655	43		1.48	1.37		0.00997732	0.0164112	0.0550846	0.0612699		1.3124	1.5588	0.9613	1.0529		100	100	100	100		Lipid	Fatty Acid, Dicarboxylate	100002070	40951-21-1
	1682			4-hydroxy-2-oxoglutaric acid	LC/MS polar	40062	C01127	HMDB0002070	599		0.5	0.44		0.056554	0.044263	0.000523558	0.00910843		0.6466	0.6692	1.4664	1.3495		60	100	100	100		Lipid	Fatty Acid, Dicarboxylate	100002537	1187-99-1
	1685			2-hydroxyadipate	LC/MS polar	31934	C02360	HMDB0000321	193530		0.93	0.8		0.531449	0.199415	0.188196	0.147639		0.8141	1.0619	1.0167	1.139		100	100	100	100		Lipid	Fatty Acid, Dicarboxylate	100001153	18294-85-4
	1686			3-hydroxyadipate	LC/MS polar	62069		HMDB0000345	151913		0.5	0.57		0.011552	0.0177663	0.0938992	0.0881044		0.6095	1.0665	1.0736	2.1407		100	100	100	100		Lipid	Fatty Acid, Dicarboxylate	100004396
	1689			maleate	LC/MS polar	20676	C01384	HMDB0000176	444266		0.54	0.41		0.00560164	0.0123072	0.00774117	0.0183976		0.5868	0.7571	1.4204	1.4143		100	100	100	100		Lipid	Fatty Acid, Dicarboxylate	100000707	110-16-7
	1692			heptenedioate (C7:1-DC)*	LC/MS polar	61866					0.66	0.7		0.036176	0.0333154	0.0588977	0.0631398		0.5857	0.8221	0.8322	1.241		40	60	80	100		Lipid	Fatty Acid, Dicarboxylate	100019981
	1694			suberate (C8-DC)	LC/MS polar	15730	C08278	HMDB0000893	10457		0.85	0.95		0.055252	0.0436887	0.479281	0.299429		0.9204	1.1678	0.9674	1.3739		100	100	100	100		Lipid	Fatty Acid, Dicarboxylate	100000016	505-48-6
	1697			azelate (C9-DC)	LC/MS neg	18362	C08261	HMDB0000784	2266		0.63	0.62		0.0138726	0.0194842	0.00552182	0.0162511		0.6927	1.0772	1.1247	1.7024		100	100	100	100		Lipid	Fatty Acid, Dicarboxylate	2029	123-99-9
	1699			sebacate (C10-DC)	LC/MS neg	32398	C08277	HMDB0000792	5192		1.06	1.16		0.775595	0.253792	0.79526	0.407375		1.1231	1.426	0.9705	1.3476		100	100	100	100		Lipid	Fatty Acid, Dicarboxylate	100001211	111-20-6
	1701			undecanedioate (C11-DC)	LC/MS neg	42395		HMDB0000888	15816		0.34	0.25		0.0973699	0.0621367	0.0165057	0.028133		0.9295	0.9486	3.6655	2.7694		100	80	100	80		Lipid	Fatty Acid, Dicarboxylate	100001617	1852-04-6
	1704			dodecanedioate (C12-DC)	LC/MS neg	32388	C02678	HMDB0000623	12736		1.54	1.05		0.165786	0.0900953	0.643921	0.357607		0.7728	1.4256	0.7377	0.9239		100	100	80	80		Lipid	Fatty Acid, Dicarboxylate	100001102	693-23-2
	1705			3-hydroxydodecanedioate*	LC/MS neg	62915		HMDB0000413	16663321		0.89	1.41		0.730334	0.245243	0.720482	0.382849		1.1679	1.5756	0.8266	1.7774		100	100	100	100		Lipid	Fatty Acid, Dicarboxylate	100001454	34574-69-1
	1707			dodecadienoate (12:2)*	LC/MS neg	62276			25480		1.66	1.2		0.117883	0.0706815	0.552426	0.32679		0.7707	1.34	0.6407	0.809		80	100	80	80		Lipid	Fatty Acid, Dicarboxylate	100020478
	1708			tridecenedioate (C13:1-DC)*	LC/MS neg	62919					0.68	1.01		0.485947	0.190168	0.925657	0.448475		0.8612	1.447	0.8526	2.1333		100	100	100	100		Lipid	Fatty Acid, Dicarboxylate	100002199
	1711			branched chain 14:0 dicarboxylic acid**	LC/MS neg	63191					0.85	1.14		0.114121	0.0692351	0.479887	0.299429		1.5289	1.7392	1.3399	2.0366		100	100	100	100		Lipid	Fatty Acid, Dicarboxylate	100021374
	1713			hexadecanedioate (C16-DC)	LC/MS neg	35678	C19615	HMDB0000672	10459		0.95	0.86		0.949456	0.2903	0.580966	0.33699		0.8458	1.3555	0.9814	1.4293		100	100	100	100		Lipid	Fatty Acid, Dicarboxylate	100001614	505-54-4
	1714			hexadecenedioate (C16:1-DC)*	LC/MS neg	61862					0.91	1.09		0.981212	0.297643	0.613902	0.348242		1.1539	1.5627	1.0569	1.7112		100	100	100	100		Lipid	Fatty Acid, Dicarboxylate	100019975
	1715			heptadecanedioate (C17-DC)	LC/MS neg	62869			3083765		0.63	0.67		0.0665851	0.0499222	0.0975371	0.0897407		0.7254	0.8902	1.0898	1.4023		100	100	100	100		Lipid	Fatty Acid, Dicarboxylate	100019969	2424-90-0
	1716			octadecanedioate (C18-DC)	LC/MS neg	36754		HMDB0000782	70095		1.34	1.21		0.0349439	0.0326781	0.556715	0.328098		0.9356	1.8814	0.7746	1.4003		100	100	100	100		Lipid	Fatty Acid, Dicarboxylate	100001615	871-70-5
	1717			octadecenedioate (C18:1-DC)	LC/MS neg	61861			9543674		1.22	1.3		0.0601928	0.0462866	0.310075	0.216686		0.992	1.5134	0.7645	1.239		100	100	100	100		Lipid	Fatty Acid, Dicarboxylate	100019978
	1718			octadecadienedioate (C18:2-DC)*	LC/MS neg	61860					1.12	1.38		0.334645	0.146628	0.133595	0.114183		1.1771	1.6285	0.8534	1.4584		100	100	100	100		Lipid	Fatty Acid, Dicarboxylate	100019982
	1719			nonadecanedioate (C19-DC)	LC/MS neg	62867			12572015		1.1	0.98		0.945077	0.289249	0.551575	0.326726		0.8062	1.2636	0.8197	1.1462		100	100	100	100		Lipid	Fatty Acid, Dicarboxylate	100019970	6250-70-0
	1720			eicosanedioate (C20-DC)	LC/MS neg	39831			75502		0.97	0.96		0.694531	0.238161	0.698078	0.375699		0.839	1.1556	0.8699	1.1898		100	100	100	100		Lipid	Fatty Acid, Dicarboxylate	100002951	2424-92-2
	1721			eicosenedioate (C20:1-DC)*	LC/MS neg	62923					0.91	0.91		0.00241481	0.00844055	0.0627072	0.0655913		0.8645	0.9739	0.9544	1.0721		100	100	100	100		Lipid	Fatty Acid, Dicarboxylate	100021105
	1722			docosadioate (C22-DC)	LC/MS neg	39837	C14240		7641		0.89	0.92		0.0297413	0.029377	0.16123	0.130815		0.9256	1.1939	1.007	1.3455		100	100	100	100		Lipid	Fatty Acid, Dicarboxylate	100002952	505-56-6
	1723			3-carboxy-4-methyl-5-propyl-2-furanpropanoate (CMPF)	LC/MS neg	31787		HMDB0061112	123979		0.89	0.91		0.05103	0.0415245	0.341906	0.231439		1.02	0.9532	1.1198	1.0663		100	100	100	100		Lipid	Fatty Acid, Dicarboxylate	100001178	86879-39-2
	1727			2-hydroxysebacate	LC/MS neg	63357		HMDB0000424	128458		0.56	0.63		0.00783087	0.0145981	0.0395076	0.0491341		0.6625	0.837	1.0507	1.4945		100	100	100	100		Lipid	Fatty Acid, Dicarboxylate	100020378	103963-71-9
	1768		Fatty Acid, Amino	2-aminoheptanoate	LC/MS pos early	43761		HMDB0094649	227939		0.76	0.5		0.0313613	0.0306234	0.0160501	0.027765		0.4614	1.1044	0.9144	1.4511		100	100	100	100		Lipid	Fatty Acid, Amino	100004542	1115-90-8
	1786		Fatty Acid Metabolism (also BCAA Metabolism)	butyrylcarnitine (C4)	LC/MS pos early	32412	C02862	HMDB0002013	439829		0.63	0.65		0.00312124	0.00945467	0.0386763	0.0486105		0.7353	0.8338	1.1301	1.3182		100	100	100	100		Lipid	Fatty Acid Metabolism (also BCAA Metabolism)	100001054	25576-40-3
	1789			propionylcarnitine (C3)	LC/MS pos early	32452	C03017	HMDB0000824	107738		0.77	0.59		0.143119	0.0811415	0.0237269	0.0344259		0.7387	0.8673	1.2424	1.1327		100	100	100	100		Lipid	Fatty Acid Metabolism (also BCAA Metabolism)	100001162	17298-37-2
	1790			propionylglycine	LC/MS polar	31932		HMDB0000783	98681		0.75	0.5		0.0415739	0.0366409	0.00501272	0.0155532		0.7576	0.8372	1.5101	1.1146		60	80	100	100		Lipid	Fatty Acid Metabolism (also BCAA Metabolism)	100001150	21709-90-0
	1792			methylmalonate (MMA)	LC/MS polar	1496	C02170	HMDB0000202	487		0.96	0.5		0.777965	0.254027	0.00812113	0.0188631		0.6066	0.8613	1.2066	0.8972		80	80	100	80		Lipid	Fatty Acid Metabolism (also BCAA Metabolism)	418	516-05-2
	1823		Fatty Acid Metabolism (Acyl Glycine)	hexanoylglycine	LC/MS neg	35436		HMDB0000701	99463		1.17	1.09		0.351458	0.152046	0.571141	0.333284		0.8701	1.3169	0.7976	1.1246		60	100	80	80		Lipid	Fatty Acid Metabolism (Acyl Glycine)	100001527	24003-67-6
	1833			trans-3,4-methyleneheptanoylglycine	LC/MS neg	55012			129822188		1.42	1.1		0.0347419	0.0326781	0.373901	0.247095		0.5834	1.074	0.5287	0.7548		40	80	0	60		Lipid	Fatty Acid Metabolism (Acyl Glycine)	100010861
	1841			N-palmitoylglycine	LC/MS neg	42092		HMDB0013034	151008		0.98	0.84		0.700065	0.239524	0.366055	0.243609		0.8704	0.998	1.0334	1.0224		80	60	100	100		Lipid	Fatty Acid Metabolism (Acyl Glycine)	100003686	2441-41-0
	1858		Fatty Acid Metabolism (Acyl Carnitine, Short Chain)	acetylcarnitine (C2)	LC/MS pos early	32198	C02571	HMDB0000201	7045767		0.91	0.78		0.346864	0.150526	0.0909666	0.0862063		0.7101	1.0735	0.9118	1.1808		100	100	100	100		Lipid	Fatty Acid Metabolism (Acyl Carnitine, Short Chain)	100000802	5080-50-2
	1862		Fatty Acid Metabolism (Acyl Carnitine, Medium Chain)	hexanoylcarnitine (C6)	LC/MS pos early	32328		HMDB0000756	6426853		1.14	0.99		0.515266	0.196638	0.614414	0.348242		0.9051	1.2401	0.915	1.0889		100	100	100	100		Lipid	Fatty Acid Metabolism (Acyl Carnitine, Medium Chain)	100000781	6920-35-0
	1870			octanoylcarnitine (C8)	LC/MS pos late	33936	C02838	HMDB0000791	11953814;123701		1.51	1.17		0.111595	0.0683717	0.766635	0.397873		0.9069	1.4215	0.7771	0.9413		100	100	100	100		Lipid	Fatty Acid Metabolism (Acyl Carnitine, Medium Chain)	100001247	3671-77-0
	1874			cis-3,4-methyleneheptanoylcarnitine	LC/MS pos late	64389					0.83	0.92		0.0055762	0.0123072	0.259456	0.190015		0.7183	1.1401	0.7833	1.3657		100	100	100	100		Lipid	Fatty Acid Metabolism (Acyl Carnitine, Medium Chain)	100021728
	1878			decanoylcarnitine (C10)	LC/MS pos late	33941		HMDB0000651	10245190		1.77	1.4		0.0704698	0.050882	0.350146	0.235002		1.0488	1.6826	0.7471	0.9484		100	100	100	100		Lipid	Fatty Acid Metabolism (Acyl Carnitine, Medium Chain)	100001251	1492-27-9
	1879			laurylcarnitine (C12)	LC/MS pos late	34534		HMDB000225	168381		1.18	1.2		0.2982	0.134491	0.581759	0.33699		0.9161	1.5473	0.7626	1.3105		100	100	100	100		Lipid	Fatty Acid Metabolism (Acyl Carnitine, Medium Chain)	100001392	25518-54-1
	1880		Fatty Acid Metabolism (Acyl Carnitine, Long Chain Saturated)	myristoylcarnitine (C14)	LC/MS pos late	33952		HMDB0005066	6426854		1.27	1.53		0.126791	0.0748551	0.176354	0.140205		1.1286	1.5583	0.7366	1.2245		100	100	100	100		Lipid	Fatty Acid Metabolism (Acyl Carnitine, Long Chain Saturated)	100001270	18822-89-4
	1881			pentadecanoylcarnitine (C15)*	LC/MS pos late	57522		HMDB0062517	123132011		0.89	1.34		0.560498	0.206966	0.398617	0.259449		0.8953	1.21	0.6677	1.36		100	100	100	100		Lipid	Fatty Acid Metabolism (Acyl Carnitine, Long Chain Saturated)	100015842
	1882			palmitoylcarnitine (C16)	LC/MS pos late	44681	C02990	HMDB0000222	461		3.69	0.9		0.593447	0.213175	0.41928	0.2692		1.1583	6.1201	1.2915	1.6592		100	100	100	100		Lipid	Fatty Acid Metabolism (Acyl Carnitine, Long Chain Saturated)	100000776	6865-14-1
	1883			margaroylcarnitine (C17)*	LC/MS pos late	57512		HMDB0006210	53477803		1.18	1.28		0.067644	0.0502573	0.0209566	0.0319292		0.9965	1.2928	0.7767	1.0956		100	100	100	100		Lipid	Fatty Acid Metabolism (Acyl Carnitine, Long Chain Saturated)	100004054	106182-29-0
	1884			stearoylcarnitine (C18)	LC/MS pos late	34409		HMDB0000848	3006797		1.29	1.45		0.0396571	0.0358767	0.022612	0.0337145		1.0718	1.4438	0.7406	1.1153		100	100	100	100		Lipid	Fatty Acid Metabolism (Acyl Carnitine, Long Chain Saturated)	100001391	18822-91-8
	1885			arachidoylcarnitine (C20)*	LC/MS pos late	57513		HMDB0006460	53477833		1.19	1.11		0.0546539	0.0433271	0.579731	0.33699		0.9114	1.2607	0.8221	1.0576		100	100	100	100		Lipid	Fatty Acid Metabolism (Acyl Carnitine, Long Chain Saturated)	100015833
	1886			behenoylcarnitine (C22)*	LC/MS pos late	57514		HMDB0062468	71464577		1.19	1.05		0.146937	0.0824749	0.890485	0.43861		0.7727	1.2361	0.7369	1.039		100	100	100	80		Lipid	Fatty Acid Metabolism (Acyl Carnitine, Long Chain Saturated)	100015832
	1887			lignoceroylcarnitine (C24)*	LC/MS pos late	57515		HMDB0240665			1.07	1.08		0.276992	0.126409	0.322987	0.222445		0.9224	1.1248	0.8523	1.0531		100	100	100	100		Lipid	Fatty Acid Metabolism (Acyl Carnitine, Long Chain Saturated)	100015834
	1888			cerotoylcarnitine (C26)*	LC/MS pos late	57516		HMDB0006347	53477828		0.96	1.06		0.440662	0.178111	0.456642	0.288978		1.087	0.9934	1.0238	1.0391		100	100	100	100		Lipid	Fatty Acid Metabolism (Acyl Carnitine, Long Chain Saturated)	100015835
	1897		Fatty Acid Metabolism (Acyl Carnitine, Monounsaturated)	3-decenoylcarnitine	LC/MS pos late	63361					1.47	1.12		0.0776774	0.0533319	0.489659	0.3025		0.8774	1.4967	0.7842	1.0177		100	100	100	100		Lipid	Fatty Acid Metabolism (Acyl Carnitine, Monounsaturated)	100021136
	1898			cis-4-decenoylcarnitine (C10:1)	LC/MS pos late	38178		HMDB0013205	57357170		1.46	1.07		0.0934623	0.060522	0.881569	0.435083		0.9455	1.4561	0.8842	1.0005		100	100	100	100		Lipid	Fatty Acid Metabolism (Acyl Carnitine, Monounsaturated)	100002259	98930-66-6
	1899			undecenoylcarnitine (C11:1)	LC/MS pos late	63613					0.72	0.67		0.304047	0.136727	0.139067	0.116238		0.6527	1.1341	0.9734	1.5807		100	100	100	100		Lipid	Fatty Acid Metabolism (Acyl Carnitine, Monounsaturated)	100021131
	1900			5-dodecenoylcarnitine (C12:1)	LC/MS pos late	61769		HMDB13326	91825571		1.4	1.28		0.192025	0.0992684	0.61843	0.349477		0.9689	1.521	0.7587	1.0847		100	100	100	100		Lipid	Fatty Acid Metabolism (Acyl Carnitine, Monounsaturated)	100016069
	1902			myristoleoylcarnitine (C14:1)*	LC/MS pos late	48182		HMDB0240588	129691961		1.28	1.36		0.237575	0.115261	0.434585	0.277522		0.9851	1.6055	0.723	1.2502		100	100	100	100		Lipid	Fatty Acid Metabolism (Acyl Carnitine, Monounsaturated)	100006051	889848-55-9
	1903			palmitoleoylcarnitine (C16:1)*	LC/MS pos late	53223		HMDB0013207	71464547		1.25	1.48		0.224782	0.111517	0.227329	0.171107		1.1068	1.4002	0.7484	1.1208		100	100	100	100		Lipid	Fatty Acid Metabolism (Acyl Carnitine, Monounsaturated)	100009406
	1904			oleoylcarnitine (C18:1)	LC/MS pos late	35160		HMDB0005065	6441392		1.25	1.34		0.104229	0.0654281	0.0890376	0.084717		1.1034	1.4111	0.8228	1.1272		100	100	100	100		Lipid	Fatty Acid Metabolism (Acyl Carnitine, Monounsaturated)	100001501	38677-66-6
	1905			eicosenoylcarnitine (C20:1)*	LC/MS pos late	57519					1.18	1.18		0.0591767	0.0457339	0.00517179	0.0158102		0.9072	1.0622	0.7667	0.8998		100	100	100	100		Lipid	Fatty Acid Metabolism (Acyl Carnitine, Monounsaturated)	100015838
	1908			ximenoylcarnitine (C26:1)*	LC/MS pos late	57517					1.02	1.07		0.99248	0.300211	0.210226	0.161102		1.047	0.959	0.9751	0.9357		100	100	100	100		Lipid	Fatty Acid Metabolism (Acyl Carnitine, Monounsaturated)	100015836
	1909		Fatty Acid Metabolism (Acyl Carnitine, Polyunsaturated)	linoleoylcarnitine (C18:2)*	LC/MS pos late	46223		HMDB0006469	6450015		1.19	1.25		0.24336	0.116778	0.259354	0.190015		1.0019	1.3408	0.8015	1.1291		100	100	100	100		Lipid	Fatty Acid Metabolism (Acyl Carnitine, Polyunsaturated)	100003151	36816-10-1
	1910			linolenoylcarnitine (C18:3)*	LC/MS pos late	57511					1.18	1.5		0.226174	0.112027	0.0704019	0.0708589		1.1841	1.2745	0.7894	1.0837		100	100	100	100		Lipid	Fatty Acid Metabolism (Acyl Carnitine, Polyunsaturated)	100015831
	1911			dihomo-linoleoylcarnitine (C20:2)*	LC/MS pos late	57520					1.09	1.06		0.325502	0.144683	0.311423	0.216686		0.9708	1.2163	0.9153	1.1194		100	100	100	100		Lipid	Fatty Acid Metabolism (Acyl Carnitine, Polyunsaturated)	100015839
	1912			arachidonoylcarnitine (C20:4)	LC/MS pos late	57518		HMDB0006455	136212424		0.98	1.12		0.967882	0.29447	0.174654	0.139792		1.024	1.0788	0.9169	1.0996		100	100	100	100		Lipid	Fatty Acid Metabolism (Acyl Carnitine, Polyunsaturated)	100015837
	1913			dihomo-linolenoylcarnitine (C20:3n3 or 6)*	LC/MS pos late	57521					0.77	0.81		0.0826095	0.0552386	0.00243398	0.0115579		0.8583	0.9264	1.0544	1.2089		100	100	100	100		Lipid	Fatty Acid Metabolism (Acyl Carnitine, Polyunsaturated)	100015840
	1917			adrenoylcarnitine (C22:4)*	LC/MS pos late	57528					0.78	0.9		0.295062	0.133271	0.601158	0.344437		0.9622	0.9297	1.0731	1.1947		100	80	100	100		Lipid	Fatty Acid Metabolism (Acyl Carnitine, Polyunsaturated)	100015850
	1918			docosapentaenoylcarnitine (C22:5n3)*	LC/MS pos late	57529			71464594		1.22	1.03		0.430837	0.175524	0.788523	0.406119		0.8395	0.9598	0.8119	0.7862		80	80	80	40		Lipid	Fatty Acid Metabolism (Acyl Carnitine, Polyunsaturated)	100015851
	1925		Fatty Acid Metabolism (Acyl Carnitine, Dicarboxylate)	adipoylcarnitine (C6-DC)	LC/MS pos early	52988		HMDB0061677	71296139		1.15	0.73		0.219712	0.109709	0.13428	0.114183		0.7301	1.2358	0.9997	1.074		100	100	100	100		Lipid	Fatty Acid Metabolism (Acyl Carnitine, Dicarboxylate)	100006614
	1935			octadecanedioylcarnitine (C18-DC)*	LC/MS pos late	61867					1.04	1		0.337495	0.147667	0.685314	0.37123		0.8141	1.1042	0.813	1.0596		100	100	100	100		Lipid	Fatty Acid Metabolism (Acyl Carnitine, Dicarboxylate)	100005998	123233-50-1
	1936			octadecenedioylcarnitine (C18:1-DC)*	LC/MS pos late	61865					1.17	1.16		0.258248	0.121459	0.0578814	0.0629174		0.8637	1.3164	0.7451	1.129		100	100	100	100		Lipid	Fatty Acid Metabolism (Acyl Carnitine, Dicarboxylate)	100005996	251981-06-3
	1938		Fatty Acid Metabolism (Acyl Carnitine, Hydroxy)	(S)-3-hydroxybutyrylcarnitine	LC/MS pos early	52984		HMDB0013127	71464477		0.85	0.87		0.283402	0.128761	0.283278	0.202149		0.7807	1.1689	0.8967	1.3689		100	100	100	100		Lipid	Fatty Acid Metabolism (Acyl Carnitine, Hydroxy)	100009271
	1942			3-hydroxyoctanoylcarnitine (1)	LC/MS pos early	64393					0.98	0.91		0.554232	0.20564	0.679559	0.369688		0.6571	1.2829	0.724	1.312		100	100	80	80		Lipid	Fatty Acid Metabolism (Acyl Carnitine, Hydroxy)	100021990
	1943			3-hydroxyoctanoylcarnitine (2)	LC/MS pos early	64394					1	1.03		0.556572	0.205934	0.737185	0.388547		0.7296	1.3828	0.7115	1.3886		100	100	80	80		Lipid	Fatty Acid Metabolism (Acyl Carnitine, Hydroxy)	100021991
	1945			3-hydroxydecanoylcarnitine	LC/MS pos late	63358		HMDB0061636	121454166		1.22	1.13		0.244403	0.117096	0.560746	0.328837		0.7813	1.6329	0.6899	1.3417		100	100	100	100		Lipid	Fatty Acid Metabolism (Acyl Carnitine, Hydroxy)	100021141
	1946			3-hydroxypalmitoylcarnitine	LC/MS pos late	61839		HMDB0013336	126456228		1.01	1.19		0.702292	0.239753	0.548269	0.326109		0.9904	1.5236	0.8298	1.5102		100	100	100	100		Lipid	Fatty Acid Metabolism (Acyl Carnitine, Hydroxy)	100019800
	1947			3-hydroxyoleoylcarnitine	LC/MS pos late	61840			129637446		1.04	1.2		0.686288	0.236377	0.819232	0.416228		0.939	1.2956	0.7838	1.249		100	100	100	100		Lipid	Fatty Acid Metabolism (Acyl Carnitine, Hydroxy)	100019801
	1949		Carnitine Metabolism	deoxycarnitine	LC/MS pos early	36747	C01181	HMDB0001161	22620		0.78	0.54		0.000781325	0.00739737	0.00260835	0.0118839		0.5842	0.8961	1.0799	1.1533		100	100	100	100		Lipid	Carnitine Metabolism	100001662	6249-56-5
	1950			carnitine	LC/MS pos early	15500	C00487 C00308	HMDB0000062	288		0.9	0.74		0.0441684	0.0379489	0.0011596	0.0100542		0.7863	1.0056	1.064	1.1125		100	100	100	100		Lipid	Carnitine Metabolism	100000007	461-05-2
	1956		Ketone Bodies	3-hydroxybutyrate (BHBA)	LC/MS polar	542	C03197 C01089	HMDB0000011 HMDB0000357 HMDB0000442	441;94318;92135		2.29	2.89		0.0325577	0.0314917	0.175872	0.140058		1.5501	2.1515	0.5372	0.9412		100	100	100	100		Lipid	Ketone Bodies	254	625-72-9
	1961		Fatty Acid Metabolism (Acyl Choline)	palmitoylcholine	LC/MS pos late	52944		HMDB0240592	151731		1.03	1.19		0.781569	0.254933	0.0466724	0.0544705		1.1899	0.9625	1.0032	0.9347		100	100	100	100		Lipid	Fatty Acid Metabolism (Acyl Choline)	100009233
	1962			oleoylcholine	LC/MS pos late	53260		HMDB0240596	59040790		1.13	1.31		0.569045	0.209205	0.00667554	0.0171134		1.2179	0.9689	0.9322	0.8553		100	100	100	100		Lipid	Fatty Acid Metabolism (Acyl Choline)	100009331
	1965			dihomo-linolenoyl-choline	LC/MS pos late	53262		HMDB0240646			1.11	1.36		0.709106	0.24181	0.0465776	0.0544705		1.3436	0.9959	0.9864	0.8932		100	100	100	100		Lipid	Fatty Acid Metabolism (Acyl Choline)	100009335
	1966			linoleoylcholine*	LC/MS pos late	57463		HMDB0013213	53481656		0.94	1.11		0.688263	0.236539	0.338649	0.23022		1.1222	0.8763	1.0104	0.9297		100	100	100	100		Lipid	Fatty Acid Metabolism (Acyl Choline)	100015760
	1968			stearoylcholine*	LC/MS pos late	57464		HMDB0240648	90111		1.07	1.29		0.684845	0.236155	0.0180656	0.0294162		1.2576	0.9619	0.9756	0.9025		100	100	100	100		Lipid	Fatty Acid Metabolism (Acyl Choline)	100015759
	1969			docosahexaenoylcholine	LC/MS pos late	53263		HMDB0240647			1.08	1.55		0.884034	0.27634	0.0232134	0.0339698		1.4293	1.0604	0.9218	0.9834		100	100	100	100		Lipid	Fatty Acid Metabolism (Acyl Choline)	100009333
	1970			arachidonoylcholine	LC/MS pos late	53261		HMDB0240583	122198216		1.08	1.29		0.747754	0.249458	0.0289192	0.0392633		1.1924	0.9629	0.9245	0.8879		100	100	100	100		Lipid	Fatty Acid Metabolism (Acyl Choline)	100009332
	1971			eicosapentaenoylcholine	LC/MS pos late	53258					1.1	1.13		0.729236	0.245142	0.535078	0.321749		1.1555	0.9566	1.0254	0.8699		100	100	100	100		Lipid	Fatty Acid Metabolism (Acyl Choline)	100009336
	1976		Fatty Acid, Monohydroxy	alpha-hydroxycaproate	LC/MS neg	37073		HMDB0001624	99824		1.54	0.82		0.303357	0.136617	0.400722	0.260104		0.7883	1.5126	0.9608	0.9814		80	100	100	100		Lipid	Fatty Acid, Monohydroxy	100001723	6064-63-7
	1977			2-hydroxyheptanoate*	LC/MS polar	61827			2750949		0.52	0.42		0.0160255	0.020814	9.42597e-06	0.00223318		0.5406	0.7978	1.2789	1.5311		100	100	100	100		Lipid	Fatty Acid, Monohydroxy	100019960
	1978			2-hydroxyoctanoate	LC/MS neg	22036		HMDB0002264	5312860;6995013;94180		0.74	0.63		0.00284538	0.00902274	0.108483	0.0967135		0.715	1.0165	1.1352	1.3717		100	100	100	100		Lipid	Fatty Acid, Monohydroxy	100000743	617-73-2
	1980			2-hydroxydecanoate	LC/MS neg	42489		HMDB0094656	21488		0.87	0.67		0.257111	0.12138	0.102633	0.0929852		0.6958	0.9923	1.0372	1.1446		100	100	100	100		Lipid	Fatty Acid, Monohydroxy	100004089	5393-81-7
	1984			2-hydroxylaurate	LC/MS neg	52916			97783		1.01	0.71		0.532566	0.199415	0.536897	0.322434		0.7623	1.1291	1.0782	1.1196		100	100	100	100		Lipid	Fatty Acid, Monohydroxy	100008934	2984-55-6
	1985			2-hydroxymyristate	LC/MS neg	32413	C13790	HMDB0002261	1563		0.94	1.2		0.802954	0.260165	0.417892	0.268673		1.1158	1.0456	0.9331	1.1126		100	100	100	100		Lipid	Fatty Acid, Monohydroxy	100001180	2507-55-3
	1986			2-hydroxypalmitate	LC/MS neg	35675		HMDB0031057	12575964;92836;11065598		1.05	1.04		0.655546	0.228615	0.226017	0.170805		1.002	1.0426	0.9613	0.997		100	100	100	100		Lipid	Fatty Acid, Monohydroxy	100001579	764-67-0
	1988			2-hydroxyoleate	LC/MS neg	54920			9796304		1.04	1.03		0.551406	0.204838	0.65413	0.361247		0.998	1.1482	0.9684	1.1063		100	100	100	100		Lipid	Fatty Acid, Monohydroxy	100010866	56472-29-8
	1989			2-hydroxystearate	LC/MS neg	17945	C03045 C03042	HMDB0062549	69417;439885;439887		0.99	1.03		0.980742	0.297643	0.591892	0.340363		0.9997	1.0493	0.9722	1.0581		100	100	100	100		Lipid	Fatty Acid, Monohydroxy	1239	629-22-1
	1991			2-hydroxyarachidate*	LC/MS neg	61700			5225199		1.05	1.04		0.736224	0.246614	0.736847	0.388547		1.0196	1.1071	0.9792	1.0525		100	100	100	100		Lipid	Fatty Acid, Monohydroxy	100019892
	1992			2-hydroxybehenate	LC/MS neg	57663		HMDB0061660	193484		0.91	0.96		0.582324	0.211853	0.905236	0.441288		1.0056	1.0499	1.0427	1.1503		100	100	100	100		Lipid	Fatty Acid, Monohydroxy	100015637
	1994			2-hydroxynervonate*	LC/MS neg	61698			5312783		1	1.03		0.919226	0.284737	0.83917	0.422559		1.041	1.0944	1.0125	1.0906		100	100	100	100		Lipid	Fatty Acid, Monohydroxy	100015638
	1997			3-hydroxyhexanoate	LC/MS neg	53230		HMDB0061652 HMDB0010718	151492		1.05	1.53		0.519098	0.197366	0.30388	0.213556		1.1067	1.396	0.722	1.3258		100	100	100	100		Lipid	Fatty Acid, Monohydroxy	100006367	10191-24-9
	1998			3-hydroxyoctanoate	LC/MS neg	22001	C20793	HMDB0001954	26613		1.29	1.01		0.24846	0.118486	0.9024	0.440813		0.8929	1.5413	0.8814	1.1939		100	100	80	100		Lipid	Fatty Acid, Monohydroxy	100000773	88930-08-9
	2000			3-hydroxydecanoate	LC/MS neg	22053		HMDB0002203	26612		1.49	1.31		0.134287	0.0779345	0.408809	0.263548		1.0137	1.9586	0.7733	1.3165		100	100	100	100		Lipid	Fatty Acid, Monohydroxy	100000997	5561-87-5
	2002			3-hydroxysebacate	LC/MS neg	31943		HMDB0000350	3017884		1.1	1.23		0.487524	0.190301	0.560045	0.328833		1.0299	1.5277	0.837	1.3866		100	100	100	100		Lipid	Fatty Acid, Monohydroxy	100001145	73141-46-5
	2003			3-hydroxylaurate	LC/MS neg	32457		HMDB0000387	94216		1.48	1.52		0.17946	0.0946956	0.660013	0.363226		1.101	2.2596	0.7225	1.5319		100	100	100	100		Lipid	Fatty Acid, Monohydroxy	100001112	53941-38-1
	2004			3-hydroxymyristate	LC/MS neg	21158		HMDB0061656	16064		1.01	1.25		0.602885	0.215672	0.619235	0.349477		0.9459	1.3886	0.7547	1.373		100	100	100	100		Lipid	Fatty Acid, Monohydroxy	100000882	3422-31-9
	2007			3-hydroxystearate	LC/MS neg	52938		HMDB10737	5282907		0.99	0.92		0.918022	0.284651	0.674433	0.368455		0.8688	1.1424	0.9426	1.1482		100	100	100	100		Lipid	Fatty Acid, Monohydroxy	100008933	45261-96-9
	2008			3-hydroxyoleate*	LC/MS neg	61843					1.08	1.09		0.532388	0.199415	0.894967	0.439903		0.9821	1.2242	0.897	1.1335		100	100	100	100		Lipid	Fatty Acid, Monohydroxy	100019966
	2009			3-hydroxyarachidate*	LC/MS neg	61701		HMDB0062566	5282918		0.82	0.87		0.379002	0.160898	0.514337	0.312449		1.0017	1.0205	1.1575	1.2478		100	100	100	100		Lipid	Fatty Acid, Monohydroxy	100019893
	2010			3-hydroxybehenate*	LC/MS neg	61697			5282921		0.77	0.79		0.114075	0.0692351	0.0873678	0.0834635		0.9507	1.0657	1.2093	1.3908		100	100	100	100		Lipid	Fatty Acid, Monohydroxy	100019890
	2028			16-hydroxypalmitate	LC/MS neg	39609	C18218	HMDB0006294	10466		1.11	1.21		0.413142	0.17153	0.639628	0.356982		0.9566	1.2793	0.7889	1.1552		100	100	100	100		Lipid	Fatty Acid, Monohydroxy	100002953	506-13-8
	2032			13-HODE + 9-HODE	LC/MS neg	37752	C14767 C14762	HMDB0004667 HMDB0004670	5312830;1424;5282947;5282944;5282945		1.18	1.55		0.51321	0.19634	0.309613	0.216686		1.1524	1.1573	0.7413	0.9793		100	100	100	100		Lipid	Fatty Acid, Monohydroxy	100002196
	2048		Fatty Acid, Dihydroxy	12,13-DiHOME	LC/MS neg	38395	C14829	HMDB0004705	10236635		1.38	1.43		0.0758419	0.0526594	0.209791	0.161102		1.3126	1.3311	0.9151	0.9669		100	100	100	100		Lipid	Fatty Acid, Dihydroxy	62	263399-35-5
	2049			9,10-DiHOME	LC/MS neg	38399	C14828	HMDB0004704	9966640		1.22	1.36		0.0897954	0.0588914	0.135206	0.114183		1.1484	1.1263	0.8451	0.923		100	100	100	100		Lipid	Fatty Acid, Dihydroxy	179	263399-34-4
	2050			9,10-DiHOME sulfate	LC/MS neg	63605					0.74	0.85		0.00701288	0.0136695	0.181201	0.14286		0.9116	0.9231	1.0696	1.243		100	100	100	100		Lipid	Fatty Acid, Dihydroxy	100020597
	2051			2S,3R-dihydroxybutyrate	LC/MS polar	62950		HMDB0002453	10964471		2.12	1.59		0.00273052	0.00874873	0.135248	0.114183		1.2551	2.0809	0.7896	0.9795		100	100	100	100		Lipid	Fatty Acid, Dihydroxy	100002284	5057-93-2
	2052			2R,3R-dihydroxybutyrate	LC/MS polar	63109		HMDB0000498	13120901		0.62	0.4		0.00564376	0.0123118	0.00391015	0.0144758		0.5104	0.8084	1.2903	1.3085		100	100	100	100		Lipid	Fatty Acid, Dihydroxy	100002367	759-06-8
	2054			2,4-dihydroxybutyrate	LC/MS polar	62951		HMDB0000360	192742		0.8	0.7		0.0342896	0.0324832	0.0189636	0.0303567		0.6912	0.9123	0.9849	1.1409		100	100	100	100		Lipid	Fatty Acid, Dihydroxy	100002285	1518-62-3
	2055			3,4-dihydroxybutyrate	LC/MS polar	62952		HMDB0000337	150929		1.51	1.31		0.0019698	0.00818769	0.0539214	0.0604739		1.1397	1.2704	0.8721	0.8438		100	100	100	100		Lipid	Fatty Acid, Dihydroxy	100001730	51267-44-8
	2071		Fatty Acid, Oxidized	4-hydroxynonenal	LC/MS neg	38309	C21642	HMDB0004362	5283344		0.66	1.34		0.275619	0.125969	0.115078	0.101165		1.2125	0.9826	0.9028	1.4868		100	100	100	100		Lipid	Fatty Acid, Oxidized	143	75899-68-2;128946-65-6
	2153		Eicosanoid	5-HETE	LC/MS neg	37372	C04805	HMDB0011134	5280733		1.15	1.28		0.263317	0.122717	0.0843456	0.0814697		1.0735	1.0866	0.8398	0.9439		100	100	100	100		Lipid	Eicosanoid	100002137	73307-52-5
	2159			12-HETE	LC/MS neg	37536	C14777	HMDB0006111	5283155		0.55	1.56		0.00911375	0.0156608	0.270899	0.195375		1.1745	0.9098	0.7509	1.6655		100	100	100	100		Lipid	Eicosanoid	100002167	71030-37-0;73837-14-6
	2177		Endocannabinoid	oleoyl ethanolamide	LC/MS neg	38102		HMDB0002088	5283454		1.64	1.22		0.0890367	0.0585186	0.322758	0.222445		1.0107	1.4285	0.8259	0.8725		100	100	100	100		Lipid	Endocannabinoid	1137	11-58-0;111-58-0
	2188			N-myristoyltaurine*	LC/MS neg	61825			3810823		1.08	0.99		0.632384	0.223067	0.73844	0.388776		0.9195	1.2117	0.928	1.1194		100	100	100	100		Lipid	Endocannabinoid	100005829
	2190			N-oleoyltaurine	LC/MS neg	39732			6437033		1.23	1.17		0.379244	0.160898	0.898987	0.440053		1.0934	1.46	0.9376	1.1874		100	100	100	100		Lipid	Endocannabinoid	100003119	52514-04-2
	2191			N-stearoyltaurine	LC/MS neg	39730			168274		1.09	1.09		0.202807	0.103968	0.810733	0.413068		0.9558	1.4015	0.8762	1.2817		100	100	100	100		Lipid	Endocannabinoid	100003240	63155-80-6
	2192			N-palmitoyltaurine	LC/MS neg	39835			14504290		1.13	0.97		0.470478	0.186175	0.699712	0.375722		0.7853	1.247	0.8064	1.1		100	100	100	100		Lipid	Endocannabinoid	100003239	83982-06-3
	2194			N-palmitoleoyltaurine*	LC/MS neg	61824					1.17	1.04		0.571493	0.20936	0.698537	0.375699		1.0531	1.3806	1.0113	1.1753		100	100	100	100		Lipid	Endocannabinoid	100005831
	2195			N-linoleoyltaurine*	LC/MS neg	61826			52922081		1.3	1.17		0.332382	0.14618	0.849562	0.426432		1.1947	1.5198	1.0187	1.1657		100	100	100	100		Lipid	Endocannabinoid	100005814
	2198			hexanoyltaurine	LC/MS neg	63224			2245940		0.86	0.73		0.484957	0.190148	0.227501	0.171107		0.8292	1.1062	1.1343	1.2936		100	100	100	100		Lipid	Endocannabinoid	100021223
	2200			linoleoyl ethanolamide	LC/MS neg	52608		HMDB0012252	5283446		1.55	0.95		0.078837	0.053768	0.957556	0.454199		0.7939	1.5269	0.8338	0.9858		100	100	100	100		Lipid	Endocannabinoid	100006726	68171-52-8
	2214			N-oleoylserine	LC/MS neg	57664			44190514		0.79	0.82		0.0508763	0.0415092	0.114797	0.101105		0.8158	0.9679	0.9958	1.2256		80	100	100	100		Lipid	Endocannabinoid	100015641
	2215			N-stearoylserine*	LC/MS neg	61822					0.75	0.55		0.0570132	0.0445092	0.0101481	0.0216628		0.6771	0.9787	1.223	1.3031		100	100	100	100		Lipid	Endocannabinoid	100019957
	2219		Inositol Metabolism	myo-inositol	LC/MS polar	1124	C00137	HMDB0000211	892		0.75	0.72		0.0023332	0.00834496	0.0121116	0.0233739		0.8479	0.8685	1.1705	1.1507		100	100	100	100		Lipid	Inositol Metabolism	363	87-89-8
	2220			chiro-inositol	LC/MS polar	37112	C19891	HMDB0240209			0.44	0.41		0.00139063	0.00761216	0.0176787	0.0291425		0.4043	0.3707	0.9906	0.8487		20	0	100	100		Lipid	Inositol Metabolism	100001859	643-12-9
	2250		Phospholipid Metabolism	choline	LC/MS pos early	15506	C00114	HMDB0000097	305		0.69	0.79		0.00194554	0.00818769	0.106225	0.0951479		0.8963	0.8249	1.1306	1.1932		100	100	100	100		Lipid	Phospholipid Metabolism	1256	67-48-1
	2251			choline phosphate	LC/MS pos early	34396	C00588	HMDB0001565	1014		1.12	0.81		0.574971	0.210291	0.0353763	0.0456744		1.1444	1.1326	1.412	1.0076		100	100	100	100		Lipid	Phospholipid Metabolism	267	72556-74-2
	2254			glycerophosphorylcholine (GPC)	LC/MS pos early	15990	C00670	HMDB0000086	71920		1.09	1.23		0.557034	0.205934	0.0780238	0.0771903		1.2012	1.0843	0.9805	0.9954		100	100	100	100		Lipid	Phospholipid Metabolism	100000269	28319-77-9
	2256			phosphoethanolamine	LC/MS pos early	1600	C00346	HMDB0000224	1015		0.76	0.56		0.120416	0.0719195	0.0113786	0.0230408		0.8461	0.7949	1.5028	1.0411		100	100	100	100		Lipid	Phospholipid Metabolism	1026	1071-23-4
	2258			glycerophosphoethanolamine	LC/MS pos early	37455	C01233	HMDB0000114	123874		0.92	1.07		0.179485	0.0946956	0.200677	0.155118		0.9652	0.9061	0.906	0.9834		100	100	100	100		Lipid	Phospholipid Metabolism	100001620	33049-08-0
	2260			glycerophosphoinositol*	LC/MS polar	47155			167572		1.33	1.32		0.158929	0.087294	0.0249256	0.0352556		1.2901	1.1169	0.9777	0.8425		100	100	100	100		Lipid	Phospholipid Metabolism	100001621	16824-65-0
	2261			trimethylamine N-oxide	LC/MS pos early	40406	C01104	HMDB0000925	1145		0.87	1.05		0.329521	0.145628	0.665372	0.365679		0.9957	0.9698	0.9444	1.1202		100	100	100	100		Lipid	Phospholipid Metabolism	100003397	1184-78-7
	2280		Phosphatidylcholine (PC)	1-myristoyl-2-palmitoyl-GPC (14:0/16:0)	LC/MS pos late	19258		HMDB0007869	129657		0.97	0.98		0.533564	0.199415	0.503266	0.307697		0.9494	0.9401	0.9701	0.9649		100	100	100	100		Lipid	Phosphatidylcholine (PC)	100000672	69525-80-0
	2284			1-myristoyl-2-arachidonoyl-GPC (14:0/20:4)*	LC/MS pos late	53195		HMDB0007883	24778634		1.04	1.14		0.179482	0.0946956	0.0226977	0.0337145		1.0852	1.0083	0.9507	0.973		100	100	100	100		Lipid	Phosphatidylcholine (PC)	100009139
	2289			1-pentadecanoyl-2-linoleoyl-GPC (15:0/18:2)*	LC/MS pos late	52497		HMDB0007940	24778664		1.05	1.04		0.444654	0.179019	0.460676	0.291046		0.9988	1.1266	0.9613	1.0719		100	100	100	100		Lipid	Phosphatidylcholine (PC)	100009035
	2290			1-pentadecanoyl-2-arachidonoyl-GPC (15:0/20:4)*	LC/MS pos late	53194		HMDB0007949	52922330		1.03	1.07		0.138313	0.0796695	0.0953166	0.0892575		0.9482	1.0476	0.887	1.0183		100	100	100	100		Lipid	Phosphatidylcholine (PC)	100009122
	2291			1-pentadecanoyl-2-docosahexaenoyl-GPC (15:0/22:6)*	LC/MS pos late	53197		HMDB0007958	52922342		1.04	1.2		0.678661	0.234823	0.0260793	0.036152		1.0596	1.0616	0.8854	1.0221		100	100	100	100		Lipid	Phosphatidylcholine (PC)	100009123
	2296			1,2-dipalmitoyl-GPC (16:0/16:0)	LC/MS pos late	19130	D03585	HMDB0000564	452110		0.89	0.88		0.0049488	0.0116198	0.00570878	0.0165952		0.9052	0.9594	1.0282	1.0821		100	100	100	100		Lipid	Phosphatidylcholine (PC)	100000657	63-89-8
	2297			1-palmitoyl-2-palmitoleoyl-GPC (16:0/16:1)*	LC/MS pos late	52470		HMDB0007969	6443788		1.14	1.25		0.0872475	0.0577125	0.000989352	0.00959819		1.1525	1.1136	0.921	0.973		100	100	100	100		Lipid	Phosphatidylcholine (PC)	100008984
	2299			1-palmitoyl-2-stearoyl-GPC (16:0/18:0)	LC/MS pos late	52616	C03889	HMDB0007970	24778686		0.79	0.73		0.00665063	0.0132835	0.00163525	0.0104474		0.7978	0.8449	1.0888	1.075		100	100	100	100		Lipid	Phosphatidylcholine (PC)	100008921	59403-51-9
	2301			1-palmitoyl-2-oleoyl-GPC (16:0/18:1)	LC/MS pos late	52461	C13875	HMDB0007972	6436017		1.05	1.08		0.0228596	0.0247583	0.00495174	0.0155492		1.0141	1.0168	0.9362	0.9649		100	100	100	100		Lipid	Phosphatidylcholine (PC)	1539	26853-31-6;26853-31-6
	2304			1-palmitoyl-2-linoleoyl-GPC (16:0/18:2)	LC/MS pos late	42446		HMDB0007973	5287971		0.99	1.02		0.751514	0.2499	0.63737	0.356556		1.0152	1.0107	0.9909	1.0254		100	100	100	100		Lipid	Phosphatidylcholine (PC)	1537	40811-94-7
	2305			1-palmitoyl-2-(hydroxylinoleoyl)-GPC (16:0/18:2(OH))*	LC/MS pos late	57415					1	0.95		0.777477	0.254027	0.981353	0.459032		0.9728	1.1723	1.0245	1.1695		100	100	100	100		Lipid	Phosphatidylcholine (PC)	100015689
	2315			1-palmitoyl-2-arachidonoyl-GPC (16:0/20:4n6)	LC/MS pos late	52462	C05208	HMDB0007982	10747814		0.95	1		0.381311	0.16121	0.940294	0.450499		1.0038	1.0105	0.9999	1.0664		100	100	100	100		Lipid	Phosphatidylcholine (PC)	100008914	35418-58-7
	2321			1-palmitoyl-2-docosahexaenoyl-GPC (16:0/22:6)	LC/MS pos late	52610		HMDB0007991	6441886		1.12	1.19		0.0203697	0.0231199	0.00145332	0.0101914		1.0878	1.146	0.9107	1.0204		100	100	100	100		Lipid	Phosphatidylcholine (PC)	100008915	59403-54-2
	2327			1-palmitoleoyl-2-linoleoyl-GPC (16:1/18:2)*	LC/MS pos late	52683		HMDB0008006	24778768		1.07	1.17		0.023375	0.0250348	0.0161726	0.027765		1.0116	1.063	0.8651	0.9932		100	100	100	100		Lipid	Phosphatidylcholine (PC)	100009075
	2328			1-palmitoleoyl-2-linolenoyl-GPC (16:1/18:3)*	LC/MS pos late	53180		HMDB0008008	52922452		1.05	1.47		0.749988	0.249662	6.89949e-05	0.00442582		1.2344	1.0512	0.8376	1.0008		100	100	100	100		Lipid	Phosphatidylcholine (PC)	100009345
	2334			1-margaroyl-2-oleoyl-GPC (17:0/18:1)*	LC/MS pos late	52499					1.05	1.15		0.191402	0.0991652	0.0963735	0.0897135		1.065	1.0242	0.9264	0.9784		100	100	100	100		Lipid	Phosphatidylcholine (PC)	100009036
	2335			1-margaroyl-2-linoleoyl-GPC (17:0/18:2)*	LC/MS pos late	52500			52922491		0.86	0.82		0.0351501	0.0327629	0.00791891	0.018484		0.9017	0.9153	1.0953	1.0691		100	100	100	100		Lipid	Phosphatidylcholine (PC)	100009037
	2336			1-margaroyl-2-arachidonoyl-GPC (17:0/20:4)*	LC/MS pos late	53193					1.08	1.03		0.0713101	0.0511286	0.613404	0.348242		1.0106	1.0643	0.9804	0.9876		100	100	100	100		Lipid	Phosphatidylcholine (PC)	100009124
	2339			1,2-distearoyl-GPC (18:0/18:0)	LC/MS pos late	19132		HMDB0008036	94190		0.99	1.13		0.845403	0.267123	0.680531	0.369792		1.1133	1.0458	0.9835	1.052		100	100	100	100		Lipid	Phosphatidylcholine (PC)	100000660	816-94-4
	2340			1-stearoyl-2-oleoyl-GPC (18:0/18:1)	LC/MS pos late	52438		HMDB0008038	24778825		1.01	1.1		0.807795	0.260177	0.297637	0.209867		1.0325	1.0041	0.9348	0.9938		100	100	100	100		Lipid	Phosphatidylcholine (PC)	100008904	56421-10-4
	2343			1-stearoyl-2-linoleoyl-GPC (18:0/18:2)*	LC/MS pos late	52452		HMDB0008039	6441487		0.93	0.97		0.114983	0.0693482	0.623443	0.350842		0.9856	0.9659	1.0178	1.0386		100	100	100	100		Lipid	Phosphatidylcholine (PC)	100008980
	2344			1-stearoyl-2-(hydroxylinoleoyl)-GPC (18:0/18:2(OH))*	LC/MS pos late	57413					0.95	0.83		0.41297	0.17153	0.0485731	0.0565494		0.9275	0.9436	1.1218	0.9944		100	100	100	100		Lipid	Phosphatidylcholine (PC)	100015688
	2346			phosphatidylcholine (18:0/20:2, 20:0/18:2)*	LC/MS pos late	53192		HMDB0008045 HMDB0008143			0.97	0.94		0.754728	0.249918	0.342661	0.231619		0.9876	0.9578	1.0502	0.9849		100	100	100	100		Lipid	Phosphatidylcholine (PC)	100009364
	2347			1-stearoyl-2-dihomo-linolenoyl-GPC (18:0/20:3n3 or 6)*	LC/MS pos late	52629		HMDB0008047			1.05	1.06		0.189124	0.0985971	0.177607	0.14073		0.9991	1.0147	0.9383	0.9635		100	100	100	100		Lipid	Phosphatidylcholine (PC)	100009051
	2348			1-stearoyl-2-meadoyl-GPC (18:0/20:3n9)*	LC/MS pos late	52738		HMDB0008046	24778855		1.02	1.09		0.329196	0.145628	0.0036295	0.0143035		1.0277	1.0461	0.9451	1.028		100	100	100	100		Lipid	Phosphatidylcholine (PC)	100009153
	2351			1-stearoyl-2-arachidonoyl-GPC (18:0/20:4)	LC/MS pos late	42450		HMDB0008048	16219824		0.98	1.01		0.715439	0.242358	0.936459	0.450027		0.992	0.9921	0.9852	1.0102		100	100	100	100		Lipid	Phosphatidylcholine (PC)	100001869	35418-59-8
	2354			1-stearoyl-2-adrenoyl-GPC (18:0/22:4)*	LC/MS pos late	55061		HMDB0008054	24778868		1.03	1.1		0.584983	0.212186	0.129841	0.11186		1.0279	1.0553	0.9306	1.0251		100	100	100	100		Lipid	Phosphatidylcholine (PC)	100009146
	2355			1-stearoyl-2-docosapentaenoyl-GPC (18:0/22:5n3)*	LC/MS pos late	52699		HMDB0008056	24778873		1.08	1.06		0.0160374	0.020814	0.00093962	0.00959819		1.0125	1.0531	0.9512	0.9779		100	100	100	100		Lipid	Phosphatidylcholine (PC)	100009141
	2357			1-stearoyl-2-docosahexaenoyl-GPC (18:0/22:6)	LC/MS pos late	52611		HMDB0008057	24778876		1.13	1.14		0.000312006	0.00599809	0.00347517	0.014074		1.065	1.0588	0.9307	0.9356		100	100	100	100		Lipid	Phosphatidylcholine (PC)	100008916	59403-52-0
	2366			1-oleoyl-2-linoleoyl-GPC (18:1/18:2)*	LC/MS pos late	52453		HMDB0008105	24778939		0.87	0.86		0.0358092	0.0332765	0.01203	0.0233617		1.0105	0.9443	1.1777	1.087		100	100	100	100		Lipid	Phosphatidylcholine (PC)	100008981
	2376			1-oleoyl-2-docosahexaenoyl-GPC (18:1/22:6)*	LC/MS pos late	52697		HMDB0008123	24778955		1.02	1.18		0.992607	0.300211	0.000550775	0.00910843		1.151	1.0228	0.9782	0.9981		100	100	100	100		Lipid	Phosphatidylcholine (PC)	100009130
	2377			1,2-dilinoleoyl-GPC (18:2/18:2)	LC/MS pos late	52603		HMDB0008138	5288075		0.79	0.78		0.0329499	0.0317712	0.00361381	0.0143035		0.9641	0.8876	1.2333	1.1258		100	100	100	100		Lipid	Phosphatidylcholine (PC)	100008903	998-06-1
	2378			1-linoleoyl-2-linolenoyl-GPC (18:2/18:3)*	LC/MS pos late	53176		HMDB0008141	52922731		0.84	0.9		0.0287035	0.0288341	0.0129335	0.0241274		0.9428	0.9396	1.0507	1.1137		100	100	100	100		Lipid	Phosphatidylcholine (PC)	100009343
	2383			1-linoleoyl-2-arachidonoyl-GPC (18:2/20:4n6)*	LC/MS pos late	52710	C05208	HMDB0008147	24778979		0.95	0.96		0.0441116	0.0379489	0.336884	0.229679		0.9529	0.9669	0.989	1.0183		100	100	100	100		Lipid	Phosphatidylcholine (PC)	100009131
	2388			1,2-dilinolenoyl-GPC (18:3/18:3)*	LC/MS pos late	53179		HMDB08206			0.97	1.15		0.492503	0.191395	0.0450473	0.0537657		1.0053	0.9569	0.8715	0.9828		100	100	100	100		Lipid	Phosphatidylcholine (PC)	100009344
	2392			1-arachidoyl-2-arachidonoyl-GPC (20:0/20:4)*	LC/MS pos late	55062		HMDB0008279	24779048		1.06	1.02		0.446051	0.179347	0.613004	0.348242		0.9981	1.0346	0.9776	0.9758		80	80	100	80		Lipid	Phosphatidylcholine (PC)	100009126
	2425		Phosphatidylethanolamine (PE)	1-palmitoyl-2-stearoyl-GPE (16:0/18:0)*	LC/MS pos late	57388		HMDB08925	5326793		0.57	0.67		0.00508927	0.0116821	0.00668162	0.0171134		0.7834	0.9157	1.1638	1.6029		100	100	100	100		Lipid	Phosphatidylethanolamine (PE)	100009205
	2426			1-palmitoyl-2-oleoyl-GPE (16:0/18:1)	LC/MS pos late	19263		HMDB0005320	5283496		0.91	0.89		0.523044	0.197887	0.347413	0.233691		0.9572	0.9394	1.0758	1.0365		100	100	100	100		Lipid	Phosphatidylethanolamine (PE)	1526	26662-94-2
	2428			1-palmitoyl-2-linoleoyl-GPE (16:0/18:2)	LC/MS pos late	42449		HMDB0005322	9546747		0.85	0.75		0.224703	0.111517	0.0580887	0.062985		0.8666	0.9284	1.1624	1.0979		100	100	100	100		Lipid	Phosphatidylethanolamine (PE)	100001870
	2434			1-palmitoyl-2-arachidonoyl-GPE (16:0/20:4)*	LC/MS pos late	52464	C05210	HMDB0005323	9546800		0.81	0.73		0.114931	0.0693482	0.0182473	0.0296103		0.8849	0.8622	1.2186	1.0592		100	100	100	100		Lipid	Phosphatidylethanolamine (PE)	100008990
	2436			1-palmitoyl-2-docosahexaenoyl-GPE (16:0/22:6)*	LC/MS pos late	52465		HMDB0008946	9546799		0.87	0.71		0.533226	0.199415	0.169271	0.136405		0.975	0.9577	1.3729	1.0949		100	100	100	100		Lipid	Phosphatidylethanolamine (PE)	100008991
	2443			1-stearoyl-2-oleoyl-GPE (18:0/18:1)	LC/MS pos late	42448		HMDB0008993	9546742		0.75	0.76		0.00456519	0.0110717	0.049608	0.0571922		0.8756	0.8737	1.1566	1.1719		100	100	100	100		Lipid	Phosphatidylethanolamine (PE)	100001856
	2447			1-stearoyl-2-linoleoyl-GPE (18:0/18:2)*	LC/MS pos late	52446		HMDB0008994	9546749		0.61	0.57		0.000128719	0.00395924	0.00175306	0.0104474		0.7093	0.7437	1.2534	1.2142		100	100	100	100		Lipid	Phosphatidylethanolamine (PE)	100008976
	2452			1-stearoyl-2-dihomo-linolenoyl-GPE (18:0/20:3n3 or 6)*	LC/MS pos late	57336		HMDB0009002	52924903		0.69	0.7		0.0140494	0.019554	0.0701706	0.0708589		0.888	0.8496	1.2639	1.2362		100	100	100	100		Lipid	Phosphatidylethanolamine (PE)	100009215
	2456			1-stearoyl-2-arachidonoyl-GPE (18:0/20:4)	LC/MS pos late	52447	C05210	HMDB0009003	5289133		0.78	0.76		0.0234545	0.0250348	0.0170318	0.0286179		0.8722	0.8603	1.1551	1.1035		100	100	100	100		Lipid	Phosphatidylethanolamine (PE)	100008977
	2460			1-stearoyl-2-docosahexaenoyl-GPE (18:0/22:6)*	LC/MS pos late	52466		HMDB0009012	9546798		0.75	0.61		0.228559	0.112348	0.0647337	0.0671184		0.9306	0.8869	1.5371	1.1851		100	100	100	100		Lipid	Phosphatidylethanolamine (PE)	100008992
	2462			1-oleoyl-2-linoleoyl-GPE (18:1/18:2)*	LC/MS pos late	52687		HMDB0005349	9546753		0.57	0.54		0.0088164	0.015552	0.00692236	0.0174454		0.7245	0.7204	1.3362	1.2627		100	100	100	100		Lipid	Phosphatidylethanolamine (PE)	100009078
	2526		Phosphatidylserine (PS)	1-stearoyl-2-arachidonoyl-GPS (18:0/20:4)	LC/MS pos late	52235		HMDB0012383	24779545		0.37	1.03		0.00340217	0.00945467	0.72904	0.386237		1.0382	0.7147	1.0116	1.9361		80	100	100	100		Lipid	Phosphatidylserine (PS)	100001872
	2552		Phosphatidylinositol (PI)	1-palmitoyl-2-oleoyl-GPI (16:0/18:1)*	LC/MS pos late	52669		HMDB0009783	71296232		1.12	1.05		0.168024	0.0909897	0.392251	0.256851		0.9805	1.1767	0.9322	1.0546		100	100	100	100		Lipid	Phosphatidylinositol (PI)	100009066
	2554			1-palmitoyl-2-linoleoyl-GPI (16:0/18:2)	LC/MS pos late	52450		HMDB0009784	46891795		1.01	0.92		0.983817	0.298139	0.437663	0.279112		0.928	1.1369	1.0119	1.1312		100	100	100	100		Lipid	Phosphatidylinositol (PI)	1528
	2557			1-palmitoyl-2-arachidonoyl-GPI (16:0/20:4)*	LC/MS pos late	52467		HMDB0009789			0.94	0.94		0.0562945	0.0441723	0.0154743	0.0271565		0.9157	1.0189	0.9728	1.0858		100	100	100	100		Lipid	Phosphatidylinositol (PI)	100008993
	2560			1-stearoyl-2-oleoyl-GPI (18:0/18:1)*	LC/MS pos late	52726		HMDB0240667			0.94	0.91		0.109614	0.0675671	0.0353208	0.0456744		0.8875	0.9468	0.9775	1.0023		100	100	100	100		Lipid	Phosphatidylinositol (PI)	100009181
	2561			1-stearoyl-2-linoleoyl-GPI (18:0/18:2)	LC/MS pos late	52468		HMDB0009809			0.84	0.78		0.017425	0.021371	0.00283558	0.0124457		0.8178	0.8946	1.0427	1.0663		100	100	100	100		Lipid	Phosphatidylinositol (PI)	100008994
	2574			1-stearoyl-2-arachidonoyl-GPI (18:0/20:4)	LC/MS pos late	52449		HMDB0009815			0.94	0.95		0.0433653	0.0374682	0.231041	0.172674		0.9373	0.9824	0.9834	1.0504		100	100	100	100		Lipid	Phosphatidylinositol (PI)	100000616	383907-33-3
	2576			1-stearoyl-2-dihomo-linolenoyl-GPI (18:0/20:3n3 or 6)*	LC/MS pos late	54984		HMDB0009814			1.14	1		0.1864	0.0973422	0.809109	0.412685		0.9948	1.0594	0.9901	0.9333		100	100	100	100		Lipid	Phosphatidylinositol (PI)	100009184
	2579			1-oleoyl-2-arachidonoyl-GPI (18:1/20:4)*	LC/MS pos late	54994					0.99	1		0.754818	0.249918	0.937529	0.450085		1.0113	1.0493	1.0105	1.0569		100	100	100	100		Lipid	Phosphatidylinositol (PI)	100010951
	2605		Lysophospholipid	1-linoleoyl-GPA (18:2)*	LC/MS polar	52690		HMDB0007856			0.68	0.5		0.0303568	0.029832	0.0120037	0.0233617		0.5859	0.8818	1.1618	1.2952		100	100	100	100		Lipid	Lysophospholipid	100009082
	2610			1-arachidonoyl-GPA (20:4)	LC/MS polar	46325		HMDB0062312	42607498		0.73	0.61		0.0244152	0.0258317	0.0187994	0.0301959		0.5946	0.9032	0.9784	1.2363		100	100	100	100		Lipid	Lysophospholipid	100004442	799268-65-8
	2613			1-myristoyl-GPC (14:0)	LC/MS pos late	45453	C04230	HMDB0010379	460604		0.97	1.16		0.332671	0.14618	0.000197592	0.00668757		1.0804	0.9806	0.9302	1.0121		100	100	100	100		Lipid	Lysophospholipid	100001383	20559-16-4
	2614			2-myristoyl-GPC (14:0)*	LC/MS pos late	35626		HMDB0010379	460604		0.93	1.22		0.216563	0.108489	0.04032	0.0500131		1.1149	0.9836	0.9159	1.0564		100	100	100	100		Lipid	Lysophospholipid	100001563
	2617			1-pentadecanoyl-GPC (15:0)*	LC/MS pos late	37418		HMDB0010381	24779458		0.97	1.03		0.330172	0.145706	0.0862318	0.0827117		0.9985	1.047	0.9649	1.0768		100	100	100	100		Lipid	Lysophospholipid	100002173
	2618			1-palmitoyl-GPC (16:0)	LC/MS pos late	33955	C04102	HMDB0010382	86554		0.92	1.05		0.227182	0.112255	0.547288	0.326109		1.0032	1.0035	0.9591	1.0961		100	100	100	100		Lipid	Lysophospholipid	100001263	17364-16-8
	2619			2-palmitoyl-GPC (16:0)*	LC/MS neg	35253		HMDB0061702	15061532		0.93	1.01		0.23189	0.113578	0.838809	0.422559		0.9157	0.9513	0.9107	1.0183		100	100	100	100		Lipid	Lysophospholipid	100001562
	2620			1-palmitoleoyl-GPC (16:1)*	LC/MS pos late	33230		HMDB0010383	24779461		1.07	1.26		0.282054	0.12844	6.60331e-05	0.00442582		1.163	1.1513	0.9219	1.0777		100	100	100	100		Lipid	Lysophospholipid	100001511
	2621			2-palmitoleoyl-GPC (16:1)*	LC/MS neg	47118		HMDB10383	122164832		1.07	1.38		0.566332	0.20887	0.00127312	0.0100542		1.1996	1.1405	0.8682	1.0708		100	100	100	100		Lipid	Lysophospholipid	100001561
	2629			1-stearoyl-GPC (18:0)	LC/MS pos late	33961		HMDB0010384	497300		1.04	1.08		0.571745	0.20936	0.079545	0.0778743		1.0259	0.9991	0.9493	0.9629		100	100	100	100		Lipid	Lysophospholipid	100001271	19420-57-6
	2631			1-oleoyl-GPC (18:1)	LC/MS pos late	48258	C03916	HMDB0002815	16081932		0.94	1.02		0.0809189	0.0544634	0.456794	0.288978		1.025	0.9944	1.0058	1.0526		100	100	100	100		Lipid	Lysophospholipid	100001272	19420-56-5
	2634			1-linoleoyl-GPC (18:2)	LC/MS pos late	34419	C04100	HMDB0010386	11988421		0.87	0.95		0.0110176	0.0173005	0.106134	0.0951479		0.9744	0.9606	1.0221	1.0985		100	100	100	100		Lipid	Lysophospholipid	100001395
	2636			1-linolenoyl-GPC (18:3)*	LC/MS pos late	45951	C04100	HMDB0010388			0.83	1.03		0.0322695	0.0313115	0.613352	0.348242		0.9975	0.8767	0.9671	1.057		100	100	100	100		Lipid	Lysophospholipid	100005350
	2639			1-nonadecanoyl-GPC (19:0)	LC/MS pos late	47087					0.99	1.07		0.711363	0.242208	0.226738	0.171077		0.9757	0.973	0.9137	0.9837		100	100	100	100		Lipid	Lysophospholipid	100005353	108273-88-7
	2640			1-nonadecenoyl-GPC (19:1)*	LC/MS pos late	62429					0.97	1.06		0.494218	0.191697	0.241886	0.179645		1.0473	1.0013	0.9856	1.0339		100	100	100	100		Lipid	Lysophospholipid	100020743
	2642			1-arachidoyl-GPC (20:0)	LC/MS pos late	45456	C04230	HMDB0010390	24779473		0.99	1.05		0.815037	0.261414	0.638111	0.356556		1.0466	1.0042	0.9963	1.0136		100	100	100	100		Lipid	Lysophospholipid	100001384	108341-80-6
	2645			1-eicosenoyl-GPC (20:1)*	LC/MS pos late	44560		HMDB0010391	52924051		0.94	1.03		0.165342	0.0900129	0.484936	0.300586		1.0733	0.9841	1.0423	1.0463		100	100	100	100		Lipid	Lysophospholipid	100005352
	2647			1-dihomo-linoleoyl-GPC (20:2)*	LC/MS neg	47124		HMDB0010392			0.96	1.22		0.600959	0.215441	0.393381	0.256918		1.1915	1.01	0.9796	1.0549		100	100	100	100		Lipid	Lysophospholipid	100001553
	2648			1-dihomo-linolenoyl-GPC (20:3n3 or 6)*	LC/MS pos late	33821		HMDB0010394	52924055		0.97	1.13		0.846731	0.267123	0.070435	0.0708589		1.0636	0.9813	0.9415	1.0102		100	100	100	100		Lipid	Lysophospholipid	100001552
	2653			1-arachidonoyl-GPC (20:4n6)*	LC/MS pos late	33228	C05208	HMDB0010395	24779476		1.08	1.13		0.255632	0.120968	0.00356338	0.0143035		1.0671	1.0554	0.9462	0.9736		100	100	100	100		Lipid	Lysophospholipid	100001551
	2654			1-eicosapentaenoyl-GPC (20:5)*	LC/MS pos late	44563		HMDB0010397			0.98	1.13		0.727848	0.244943	0.175297	0.140046		1.1264	0.9822	0.9953	1.0047		100	100	100	100		Lipid	Lysophospholipid	100005351
	2656			1-behenoyl-GPC (22:0)	LC/MS pos late	39792		HMDB0010398	24779479		1.15	1		0.32809	0.145413	0.979776	0.458747		0.974	1.1894	0.9788	1.0363		100	100	100	100		Lipid	Lysophospholipid	100002868	125146-65-8
	2658			1-erucoyl-GPC (22:1)*	LC/MS pos late	55070		HMDB0010399	53480471		0.86	1.02		0.0247745	0.0258317	0.793452	0.407328		1.0428	0.9338	1.0211	1.0831		100	100	100	100		Lipid	Lysophospholipid	100002869
	2659			1-adrenoyl-GPC (22:4)*	LC/MS pos late	52698		HMDB0010401	52924039		1.09	1.26		0.346967	0.150526	0.00691756	0.0174454		1.1788	1.1147	0.9329	1.0241		100	100	100	100		Lipid	Lysophospholipid	100002871
	2663			1-docosahexaenoyl-GPC (22:6)*	LC/MS neg	46202		HMDB0010404	10415542		1.16	1.39		0.367178	0.157958	0.0578936	0.0629174		1.2608	1.1413	0.9046	0.9854		100	100	100	100		Lipid	Lysophospholipid	100001566
	2665			1-tricosanoyl-GPC (23:0)*	LC/MS pos late	62456					0.93	1.03		0.272444	0.125263	0.744984	0.390918		1.0786	1.0501	1.0511	1.1289		100	100	100	100		Lipid	Lysophospholipid	100020778
	2667			1-lignoceroyl-GPC (24:0)	LC/MS pos late	49617		HMDB0010405	24779481		0.94	0.98		0.395136	0.166038	0.520094	0.315139		0.9791	1.0098	0.9956	1.0711		100	100	100	100		Lipid	Lysophospholipid	100002873	325171-59-3
	2669			1-nervonoyl-GPC (24:1n9)*	LC/MS pos late	55071		HMDB0010406	53480477		1.12	1.02		0.417091	0.172205	0.968236	0.456047		1.058	1.1959	1.0408	1.0716		100	100	100	100		Lipid	Lysophospholipid	100002874
	2670			1-tetracosadienoyl-GPC (24:2)*	LC/MS pos late	62459					0.82	0.92		0.0145565	0.0197243	0.353438	0.236207		0.9751	0.9567	1.0622	1.1598		100	100	100	100		Lipid	Lysophospholipid	100020785
	2675			1-cerotoyl-GPC (26:0)*	LC/MS pos late	61505		HMDB29205			0.97	0.9		0.580166	0.211688	0.270211	0.195176		0.8776	0.9567	0.9725	0.9865		100	100	100	100		Lipid	Lysophospholipid	100015772
	2677			1-myristoyl-GPE (14:0)	LC/MS pos late	35627	C04438	HMDB0011500	86583448		0.66	0.75		0.328028	0.145413	0.1352	0.114183		0.8346	0.8075	1.1193	1.215		60	100	100	80		Lipid	Lysophospholipid	100001568	123060-40-2
	2680			1-palmitoyl-GPE (16:0)	LC/MS pos late	35631		HMDB0011503	9547069		0.95	1.03		0.40332	0.168555	0.530944	0.320076		0.9418	1.0056	0.9107	1.0533		100	100	100	100		Lipid	Lysophospholipid	100001567	53862-35-4
	2682			1-palmitoleoyl-GPE (16:1)*	LC/MS pos late	34565		HMDB0011474	53480923		0.87	1.19		0.498007	0.192924	0.278849	0.199891		1.1265	1.2106	0.9474	1.3871		100	100	100	100		Lipid	Lysophospholipid	100001784
	2686			1-margaroyl-GPE (17:0)*	LC/MS pos late	37419		HMDB0061691	52925149		0.88	0.89		0.049752	0.0412429	0.046629	0.0544705		0.9215	0.9564	1.0312	1.0815		100	100	100	100		Lipid	Lysophospholipid	100002171
	2687			1-stearoyl-GPE (18:0)	LC/MS pos late	42398		HMDB0011130	9547068		0.96	0.95		0.462438	0.18425	0.0925116	0.0874954		0.9514	1.0541	1.0035	1.099		100	100	100	100		Lipid	Lysophospholipid	100001461	69747-55-3
	2688			2-stearoyl-GPE (18:0)*	LC/MS neg	41220		HMDB0011129	90658453;53480667		0.75	0.83		0.099655	0.0630715	0.274656	0.197483		0.8439	0.8734	1.0117	1.1636		100	100	100	100		Lipid	Lysophospholipid	100003901
	2689			1-oleoyl-GPE (18:1)	LC/MS pos late	35628		HMDB0011506	9547071		0.81	1.04		0.252718	0.120144	0.993521	0.46244		1.147	1.1167	1.1052	1.385		100	100	100	100		Lipid	Lysophospholipid	100001569	89576-29-4
	2691			1-linoleoyl-GPE (18:2)*	LC/MS pos late	36600		HMDB0011507	52925130		0.76	0.92		0.223416	0.111254	0.230247	0.172625		0.94	1.0753	1.0236	1.4183		100	100	100	100		Lipid	Lysophospholipid	100001570
	2693			1-linolenoyl-GPE (18:3)*	LC/MS pos late	57509		HMDB0011509 HMDB0011479	52925148		0.65	1.04		0.262059	0.122361	0.951578	0.453612		1.0967	0.9325	1.057	1.4348		100	100	100	100		Lipid	Lysophospholipid	100005714
	2696			1-arachidoyl-GPE (20:0)*	LC/MS pos late	57470		HMDB11511			1.09	1.09		0.640836	0.224922	0.842276	0.423673		1.0371	1.1215	0.9523	1.0287		80	100	100	100		Lipid	Lysophospholipid	100015766
	2698			1-eicosenoyl-GPE (20:1)*	LC/MS pos late	62352		HMDB0011518	52925139		0.82	1.03		0.168013	0.0909897	0.329793	0.225494		1.0068	0.9373	0.9738	1.1413		100	80	100	100		Lipid	Lysophospholipid	100005376
	2701			1-dihomo-linolenoyl-GPE (20:3n3 or 6)*	LC/MS neg	44630		HMDB0011516 HMDB0011514			0.73	0.91		0.213122	0.107786	0.414074	0.266579		0.9038	0.9124	0.9931	1.2546		100	100	100	100		Lipid	Lysophospholipid	100005371
	2704			1-arachidonoyl-GPE (20:4n6)*	LC/MS pos late	35186		HMDB0011517	42607465		0.9	1.03		0.588822	0.212576	0.97938	0.458747		0.9981	1.0392	0.9734	1.1547		100	100	100	100		Lipid	Lysophospholipid	100001571
	2706			1-eicosapentaenoyl-GPE (20:5)*	LC/MS pos late	47888		HMDB0011489	53480938		0.82	0.87		0.492202	0.191395	0.50602	0.307914		0.8232	0.844	0.9455	1.0253		80	80	100	100		Lipid	Lysophospholipid	100004552
	2715			1-docosahexaenoyl-GPE (22:6)*	LC/MS neg	44633		HMDB11496	85333229		0.89	1.14		0.71347	0.242225	0.546132	0.326109		1.0981	1.0698	0.9665	1.2056		100	100	100	100		Lipid	Lysophospholipid	100002060
	2726			1-palmitoyl-GPG (16:0)*	LC/MS neg	45970		HMDB0240601	3300276		0.84	0.92		0.141216	0.0807046	0.3477	0.233691		0.8261	0.8648	0.8955	1.0285		80	40	80	80		Lipid	Lysophospholipid	100005717
	2729			1-stearoyl-GPG (18:0)	LC/MS neg	34437					0.88	1.01		0.14754	0.0825119	0.867481	0.432239		1.0278	0.8912	1.0137	1.0083		100	100	100	100		Lipid	Lysophospholipid	100001462
	2731			1-oleoyl-GPG (18:1)*	LC/MS neg	45968		HMDB0240602			0.84	1.06		0.483841	0.190148	0.302363	0.212883		0.8587	0.7482	0.8096	0.8936		80	40	60	80		Lipid	Lysophospholipid	100005716
	2733			1-linoleoyl-GPG (18:2)*	LC/MS neg	54885		HMDB0240600			0.97	1.05		0.843979	0.267123	0.967317	0.456047		1.0051	0.9918	0.9606	1.0216		100	100	100	100		Lipid	Lysophospholipid	100009227
	2735			1-palmitoyl-GPI (16:0)	LC/MS neg	35305		HMDB0061695	71296207		1.21	1.35		0.262154	0.122361	0.112036	0.0992275		1.1104	1.0823	0.8253	0.8937		100	100	100	100		Lipid	Lysophospholipid	100001655
	2736			1-palmitoleoyl-GPI (16:1)*	LC/MS neg	36618		HMDB0061695			1.48	1.55		0.319114	0.142668	0.191397	0.148917		1.0712	1.1163	0.6907	0.7538		60	60	40	80		Lipid	Lysophospholipid	100001786
	2739			1-stearoyl-GPI (18:0)	LC/MS neg	19324		HMDB0240261	71581135;42607495		1.16	1.39		0.373151	0.159634	0.230838	0.172674		1.24	1.0645	0.8952	0.9199		100	100	100	100		Lipid	Lysophospholipid	100000656	796963-93-4
	2740			2-stearoyl-GPI (18:0)*	LC/MS neg	39223		HMDB0061704	131770413		1.11	1.4		0.479078	0.18868	0.203886	0.157343		1.2988	1.0516	0.9263	0.9497		100	100	100	100		Lipid	Lysophospholipid	100003008
	2741			1-oleoyl-GPI (18:1)	LC/MS neg	36602		HMDB0061693	86289645		1.16	1.38		0.384267	0.161912	0.134364	0.114183		1.3294	1.1024	0.9613	0.9481		100	100	100	100		Lipid	Lysophospholipid	100001777
	2743			1-linoleoyl-GPI (18:2)*	LC/MS neg	36594		HMDB0240597	11124828		0.98	1.11		0.975902	0.296617	0.619542	0.349477		1.0953	0.9987	0.9891	1.0147		100	100	100	100		Lipid	Lysophospholipid	100001778
	2749			1-arachidonoyl-GPI (20:4)*	LC/MS neg	34214		HMDB0061690	121596217		1.15	1.28		0.438686	0.177546	0.173811	0.139353		1.1768	1.113	0.9211	0.9642		100	100	100	100		Lipid	Lysophospholipid	100001654
	2807		Plasmalogen	1-palmityl-2-palmitoyl-GPC (O-16:0/16:0)*	LC/MS pos late	57332			145911		1.01	1		0.624232	0.221128	0.861635	0.431163		0.9611	0.9781	0.9598	0.9695		100	100	100	100		Lipid	Plasmalogen	100015586
	2808			1-palmityl-2-stearoyl-GPC (O-16:0/18:0)*	LC/MS pos late	55040		HMDB0013405	11803170		1.06	0.96		0.869815	0.273228	0.70841	0.378432		0.994	1.154	1.0393	1.0907		100	100	100	100		Lipid	Plasmalogen	100010966
	2810			1-palmityl-2-linoleoyl-GPC (O-16:0/18:2)*	LC/MS pos late	53175		HMDB0011151	6443157		0.96	0.96		0.106682	0.0662915	0.0994865	0.0910041		0.9912	1.014	1.0354	1.0586		100	100	100	100		Lipid	Plasmalogen	100009134
	2813			1-stearyl-2-arachidonoyl-GPC (O-18:0/20:4)*	LC/MS pos late	57333					1.03	1.1		0.754553	0.249918	0.28839	0.204711		1.0355	1.0177	0.9427	0.9887		100	100	100	100		Lipid	Plasmalogen	100009019
	2816			1-(1-enyl-palmitoyl)-2-docosahexaenoyl-GPC (P-16:0/22:6)*	LC/MS pos late	52630		HMDB0011229	53480699		1.08	1.02		0.161833	0.088731	0.695716	0.375033		0.9592	1.0496	0.9365	0.9717		100	100	100	100		Lipid	Plasmalogen	100009008
	2818			1-(1-enyl-palmitoyl)-2-oleoyl-GPE (P-16:0/18:1)*	LC/MS pos late	52477		HMDB0011342	52925128		0.93	0.96		0.184678	0.0966071	0.557822	0.328228		0.9685	0.9842	1.0047	1.0579		100	100	100	100		Lipid	Plasmalogen	100009005
	2820			1-(1-enyl-palmitoyl)-2-palmitoyl-GPC (P-16:0/16:0)*	LC/MS pos late	52716		HMDB0011206	11146967		1.03	0.99		0.259375	0.121803	0.83716	0.422444		0.9964	1.0316	1.0072	1.0029		100	100	100	100		Lipid	Plasmalogen	100009162
	2821			1-(1-enyl-palmitoyl)-2-palmitoleoyl-GPC (P-16:0/16:1)*	LC/MS pos late	52713		HMDB0011207	52923882		1.03	1		0.569281	0.209205	0.896814	0.440053		0.9598	0.9865	0.9552	0.9541		100	100	100	100		Lipid	Plasmalogen	100009160
	2822			1-(1-enyl-palmitoyl)-2-arachidonoyl-GPE (P-16:0/20:4)*	LC/MS pos late	52673		HMDB0011352	52925126		0.98	0.96		0.42926	0.175346	0.31698	0.219585		0.9271	0.9774	0.9638	1.0001		100	100	100	100		Lipid	Plasmalogen	100009002
	2823			1-(1-enyl-palmitoyl)-2-docosahexaenoyl-GPE (P-16:0/22:6)*	LC/MS polar	52672		HMDB0005780	5283497		1.2	1.14		0.164936	0.089962	0.622405	0.350674		1.0364	1.1747	0.9118	0.9798		100	100	100	100		Lipid	Plasmalogen	100009000
	2824			1-(1-enyl-palmitoyl)-2-oleoyl-GPC (P-16:0/18:1)*	LC/MS pos late	52478		HMDB0007996	34779384		1.02	1.01		0.251643	0.119818	0.564648	0.330309		1.0121	1.0403	1.003	1.0188		100	100	100	100		Lipid	Plasmalogen	100009007
	2827			1-(1-enyl-stearoyl)-2-oleoyl-GPE (P-18:0/18:1)	LC/MS pos late	52614		HMDB0011375	42607457		0.85	0.92		0.0226876	0.0247583	0.0849502	0.0818137		0.9813	0.9631	1.0624	1.1302		100	100	100	100		Lipid	Plasmalogen	100008919	144371-68-6
	2828			1-(1-enyl-stearoyl)-2-linoleoyl-GPE (P-18:0/18:2)*	LC/MS pos late	52748		HMDB0011376			0.85	0.89		0.0246056	0.0258317	0.134239	0.114183		0.9808	0.9912	1.0998	1.1682		100	100	100	100		Lipid	Plasmalogen	100009225
	2831			1-(1-enyl-palmitoyl)-2-arachidonoyl-GPC (P-16:0/20:4)*	LC/MS pos late	52689		HMDB0011220			1.03	1.1		0.374216	0.159646	0.0261698	0.036152		1.0234	1.0172	0.9325	0.9846		100	100	100	100		Lipid	Plasmalogen	100009014
	2832			1-(1-enyl-palmitoyl)-2-linoleoyl-GPC (P-16:0/18:2)*	LC/MS pos late	52682		HMDB0011211	24779386		1.02	1.01		0.504076	0.194784	0.820002	0.416228		0.986	1.0454	0.9791	1.0291		100	100	100	100		Lipid	Plasmalogen	100009009
	2836			1-(1-enyl-stearoyl)-2-arachidonoyl-GPE (P-18:0/20:4)*	LC/MS pos late	52475		HMDB0005779	9547058		0.95	0.99		0.0448823	0.038348	0.313584	0.217869		0.9857	1.0189	0.9907	1.0711		100	100	100	100		Lipid	Plasmalogen	100008999
	2839			1-(1-enyl-stearoyl)-2-docosahexaenoyl-GPE (P-18:0/22:6)*	LC/MS polar	52476		HMDB0011394	42607458		1.19	1.02		0.571577	0.20936	0.931773	0.449106		0.9489	1.1071	0.9347	0.9321		100	100	100	100		Lipid	Plasmalogen	100009004
	2848		Lysoplasmalogen	1-palmityl-GPE (O-16:0)*	LC/MS neg	55007					0.99	0.98		0.745888	0.249106	0.631674	0.355052		0.9165	1.0177	0.9332	1.0289		100	100	100	100		Lipid	Lysoplasmalogen	100010962
	2849			1-palmityl-GPC (O-16:0)	LC/MS pos late	20458			3983		0.98	1.07		0.76684	0.251984	0.0756794	0.0752388		1.0264	0.9815	0.9604	0.9985		100	100	100	100		Lipid	Lysoplasmalogen	100000611	52691-62-0
	2850			1-stearyl-GPC (O-18:0)*	LC/MS pos late	52703	C04317	HMDB0011149	2733532		1.01	1.12		0.823973	0.262783	0.0509387	0.0580204		1.0307	0.9882	0.9167	0.9787		100	100	100	100		Lipid	Lysoplasmalogen	100009147
	2851			1-stearyl-GPE (O-18:0)*	LC/MS pos late	61501			46891690		0.96	0.97		0.215438	0.108456	0.421187	0.270058		0.9954	1.0277	1.0211	1.0754		100	100	100	100		Lipid	Lysoplasmalogen	100009198
	2852			1-(1-enyl-palmitoyl)-GPC (P-16:0)*	LC/MS pos late	52474		HMDB0010407	10917802		1.02	1.12		0.726587	0.244943	0.00246361	0.0115579		1.0623	1.0074	0.9456	0.9886		100	100	100	100		Lipid	Lysoplasmalogen	100002875
	2853			1-(1-enyl-palmitoyl)-GPE (P-16:0)*	LC/MS pos late	39270		HMDB0011152			0.97	1.02		0.798146	0.259309	0.480265	0.299429		0.9926	0.9608	0.9744	0.9862		100	100	100	100		Lipid	Lysoplasmalogen	100003000
	2855			1-(1-enyl-oleoyl)-GPE (P-18:1)*	LC/MS neg	44621					1	1.01		0.873355	0.273837	0.804456	0.410753		0.9487	0.9977	0.9418	0.9985		100	100	100	100		Lipid	Lysoplasmalogen	100005372
	2857			1-(1-enyl-stearoyl)-GPE (P-18:0)*	LC/MS pos late	39271		HMDB0240598			0.96	1.01		0.191503	0.0991652	0.721119	0.382849		0.9607	0.9428	0.9538	0.9818		100	100	100	100		Lipid	Lysoplasmalogen	100003001
	2858			1-(1-enyl-oleoyl)-2-oleoyl-GPE (P-18:1/18:1)*	LC/MS pos late	54691		HMDB0011441	53480897		1.03	1.02		0.834259	0.265092	0.714235	0.380372		0.9978	1.0004	0.9811	0.9751		80	100	100	100		Lipid	Lysoplasmalogen	100010839
	2860		Glycerolipid Metabolism	glycerol	LC/MS neg	15122	C00116	HMDB0000131	753		1.2	1.22		0.172417	0.0928782	0.610926	0.348242		1.0949	1.2358	0.8948	1.0307		100	100	100	100		Lipid	Glycerolipid Metabolism	1254	56-81-5
	2861			glycerol 3-phosphate	LC/MS polar	43847	C0093	HMDB0000126	754		1.03	0.79		0.698064	0.239105	0.0219262	0.0329822		0.8951	0.993	1.1348	0.9682		100	100	100	100		Lipid	Glycerolipid Metabolism	100000258	29849-82-9
	2867		Monoacylglycerol	1-myristoylglycerol (14:0)	LC/MS neg	35625	C01885	HMDB0011561	10957631		0.14	0.1		0.00672628	0.0133479	0.000762117	0.0093322		0.2691	0.2741	2.8272	1.951		60	60	100	100		Lipid	Monoacylglycerol	100001618	75685-84-6
	2871			1-palmitoleoylglycerol (16:1)*	LC/MS neg	52431		HMDB0011565			0.25	0.09		0.114735	0.0693482	0.000862001	0.00959819		0.2195	0.3923	2.4808	1.573		40	80	100	100		Lipid	Monoacylglycerol	100008952
	2874			1-oleoylglycerol (18:1)	LC/MS neg	21184		HMDB0011567	5283468		0.32	0.14		0.0320971	0.0312428	0.000944542	0.00959819		0.4166	0.5574	2.8953	1.732		100	100	100	100		Lipid	Monoacylglycerol	100000924	111-03-5
	2875			1-linoleoylglycerol (18:2)	LC/MS neg	27447		HMDB0011568	5283469		0.35	0.2		0.0956268	0.0614065	0.00232332	0.0114533		0.6008	0.6323	2.9573	1.8287		100	100	100	100		Lipid	Monoacylglycerol	100001040	2277-28-3
	2881			1-arachidonylglycerol (20:4)	LC/MS neg	34397	C13857	HMDB11578	16019980;5282281		1.55	1.18		0.0684982	0.0503195	0.97605	0.458361		1.2714	1.5677	1.0794	1.011		100	100	100	100		Lipid	Monoacylglycerol	100001433	35474-99-8
	2885			1-docosahexaenoylglycerol (22:6)	LC/MS neg	35153		HMDB0011587	53480995		1.78	1.54		0.0757934	0.0526594	0.464895	0.292541		1.5784	1.687	1.0231	0.95		100	100	100	100		Lipid	Monoacylglycerol	100001481
	2890			2-oleoylglycerol (18:1)	LC/MS neg	21232		HMDB0011537	5319879		0.39	0.32		0.0916771	0.059617	0.000812531	0.00959819		0.8531	0.6804	2.6838	1.7339		100	100	100	100		Lipid	Monoacylglycerol	100000943	3443-84-3
	2892			2-arachidonoylglycerol (20:4)	LC/MS neg	19266	C13856	HMDB0004666	5282280		1.48	1.54		0.148458	0.0827247	0.0686182	0.0699219		1.4685	1.2967	0.9558	0.8769		100	100	100	100		Lipid	Monoacylglycerol	100000584	53847-30-6
	2925		Diacylglycerol	palmitoyl-linoleoyl-glycerol (16:0/18:2) [1]*	LC/MS pos late	52633		HMDB0007103	9543695		0.73	0.29		0.253913	0.120526	0.00135122	0.0101914		0.6275	0.9619	2.1552	1.3097		60	100	100	100		Lipid	Diacylglycerol	100009052
	2926			palmitoyl-linoleoyl-glycerol (16:0/18:2) [2]*	LC/MS pos late	52634		HMDB0007103	131801744		0.57	0.31		0.00719304	0.0138663	0.00478574	0.0155492		0.545	0.7449	1.754	1.2963		80	100	100	100		Lipid	Diacylglycerol	100009055
	2932			palmitoyl-arachidonoyl-glycerol (16:0/20:4) [1]*	LC/MS pos late	54957		HMDB0007112	9543736		0.53	0.58		0.0970861	0.0620844	0.0566844	0.0622925		0.774	0.8463	1.3412	1.606		100	100	100	100		Lipid	Diacylglycerol	100010924
	2933			palmitoyl-arachidonoyl-glycerol (16:0/20:4) [2]*	LC/MS pos late	54958		HMDB0007112	9543736		0.63	0.52		0.0364938	0.0334413	0.00420513	0.0148697		0.6657	0.817	1.2902	1.2915		100	100	100	100		Lipid	Diacylglycerol	100010925
	2934			palmitoleoyl-arachidonoyl-glycerol (16:1/20:4) [2]*	LC/MS pos late	57406					0.4	0.35		0.0111635	0.0173005	0.0200572	0.0314512		0.7257	0.5324	2.0631	1.3464		100	100	100	100		Lipid	Diacylglycerol	100015681
	2945			oleoyl-linoleoyl-glycerol (18:1/18:2) [1]	LC/MS pos late	46798		HMDB0007219	14275396		0.5	0.34		0.00202794	0.0082591	0.0115947	0.0231253		0.8381	0.7421	2.4467	1.4919		100	100	100	100		Lipid	Diacylglycerol	100002989	106292-55-1
	2946			oleoyl-linoleoyl-glycerol (18:1/18:2) [2]	LC/MS pos late	46799		HMDB0007219	71433693		0.49	0.32		0.000859739	0.00739737	0.0161661	0.027765		0.8571	0.7471	2.6485	1.5288		100	100	100	100		Lipid	Diacylglycerol	100002990	104346-53-4
	2950			linoleoyl-linoleoyl-glycerol (18:2/18:2) [1]*	LC/MS pos late	54968		HMDB0007248	9543729		0.51	0.3		0.0188083	0.0223644	0.023228	0.0339698		0.7304	0.7306	2.4006	1.4322		100	100	100	100		Lipid	Diacylglycerol	100010941
	2951			linoleoyl-linoleoyl-glycerol (18:2/18:2) [2]*	LC/MS pos late	54969		HMDB0007248	9543729		0.54	0.34		0.00620525	0.0130731	0.0135417	0.024967		0.7136	0.7261	2.1007	1.3516		100	100	100	100		Lipid	Diacylglycerol	100010942
	2953			linoleoyl-linolenoyl-glycerol (18:2/18:3) [2]*	LC/MS pos late	54964		HMDB0007250	9543737		0.53	0.29		0.00447835	0.0110717	0.00395119	0.0144758		0.6461	0.6146	2.2072	1.1519		80	80	100	100		Lipid	Diacylglycerol	100010927
	2956			stearoyl-arachidonoyl-glycerol (18:0/20:4) [1]*	LC/MS pos late	57450	C00165	HMDB0007170	6438587		1.14	1.19		0.216015	0.108489	0.315911	0.219165		1.1207	1.0854	0.9392	0.9497		100	100	100	100		Lipid	Diacylglycerol	100010949
	2957			stearoyl-arachidonoyl-glycerol (18:0/20:4) [2]*	LC/MS pos late	57449		HMDB0007170	6438587		1.21	1.33		0.0402381	0.0360839	0.120518	0.105167		1.1969	1.2139	0.8983	1.0061		100	100	100	100		Lipid	Diacylglycerol	100010950
	2958			oleoyl-arachidonoyl-glycerol (18:1/20:4) [1]*	LC/MS pos late	54960		HMDB0007228	9543786		0.63	0.6		0.0806662	0.0544123	0.0929495	0.0877345		0.8103	0.7576	1.3558	1.1997		100	100	100	100		Lipid	Diacylglycerol	100010936
	2959			oleoyl-arachidonoyl-glycerol (18:1/20:4) [2]*	LC/MS pos late	54961		HMDB0007228	9543786		0.7	0.5		0.124118	0.0735594	0.0124206	0.0235992		0.7047	0.792	1.4211	1.1386		100	100	100	100		Lipid	Diacylglycerol	100010937
	2960			linoleoyl-arachidonoyl-glycerol (18:2/20:4) [1]*	LC/MS pos late	54955		HMDB0007257	9543796		0.52	0.48		0.118809	0.0710981	0.195678	0.15175		0.8138	0.7324	1.7095	1.4181		100	100	100	100		Lipid	Diacylglycerol	100010922
	2961			linoleoyl-arachidonoyl-glycerol (18:2/20:4) [2]*	LC/MS pos late	54956		HMDB0007257	9543796		0.74	0.43		0.203977	0.104394	0.0128495	0.0241274		0.6512	0.8778	1.4989	1.1831		100	100	100	100		Lipid	Diacylglycerol	100010923
	2964			linoleoyl-docosahexaenoyl-glycerol (18:2/22:6) [1]*	LC/MS pos late	54949		HMDB0007266	9543899		1.47	1.03		0.270202	0.124633	0.876224	0.43407		0.8043	0.9109	0.7822	0.6185		80	60	60	80		Lipid	Diacylglycerol	100010928
	2965			linoleoyl-docosahexaenoyl-glycerol (18:2/22:6) [2]*	LC/MS pos late	54950		HMDB0007266	9543899		1.46	0.83		0.0519803	0.0418548	0.388055	0.255086		0.9647	1.0577	1.1623	0.7234		100	100	100	100		Lipid	Diacylglycerol	100010929
	3020		Sphingolipid Synthesis	sphinganine-1-phosphate	LC/MS pos late	52605		HMDB0001383	520		0.52	0.71		0.00892819	0.015552	0.216509	0.16467		0.8702	0.6997	1.2238	1.3456		100	80	100	100		Lipid	Sphingolipid Synthesis	100001876	19794-97-9
	3022			phytosphingosine	LC/MS pos late	1510	C12144	HMDB0004610	122121		0.76	0.92		0.0172775	0.0213429	0.498876	0.305802		1.0235	0.8928	1.1123	1.1681		100	80	100	100		Lipid	Sphingolipid Synthesis	469	554-62-1
	3028		Dihydroceramides	N-palmitoyl-sphinganine (d18:0/16:0)	LC/MS pos late	52604		HMDB11760	5283572		0.84	0.65		0.26793	0.124266	0.00286299	0.0124457		0.8003	1.1298	1.2399	1.3466		100	100	100	100		Lipid	Dihydroceramides	100009028	5966-29-0
	3031			N-stearoyl-sphinganine (d18:0/18:0)*	LC/MS pos late	1759		HMDB0011761	5283573		0.86	0.79		0.509029	0.195715	0.0102854	0.0216628		1.0163	1.3434	1.2899	1.5636		100	100	100	100		Lipid	Dihydroceramides	922	2304-80-5
	3040		Ceramides	N-palmitoyl-sphingosine (d18:1/16:0)	LC/MS pos late	44877		HMDB0004949	5283564		0.91	0.93		0.210369	0.106715	0.485292	0.300586		0.9701	1.0789	1.0424	1.1906		100	100	100	100		Lipid	Ceramides	1518	24696-26-2
	3044			N-stearoyl-sphingosine (d18:1/18:0)*	LC/MS pos late	54979		HMDB0004950	5283565		0.97	1.02		0.926925	0.286404	0.903568	0.440929		1.0964	1.2085	1.0769	1.2458		100	100	100	100		Lipid	Ceramides	1547	104404-17-3
	3050			N-palmitoyl-sphingadienine (d18:2/16:0)*	LC/MS pos late	57416		HMDB0240686			1.09	0.83		0.425792	0.174392	0.338356	0.23022		0.8623	1.0725	1.0447	0.9855		100	100	100	100		Lipid	Ceramides	100015609
	3051			N-stearoyl-sphingadienine (d18:2/18:0)*	LC/MS pos late	57417		HMDB0240362	132282053		0.97	0.95		0.876674	0.274598	0.729541	0.386237		0.8998	1.1228	0.9451	1.1601		100	100	100	100		Lipid	Ceramides	100015632
	3052			N-behenoyl-sphingadienine (d18:2/22:0)*	LC/MS pos late	57372					1.24	0.75		0.4841	0.190148	0.267627	0.194197		0.9151	1.0778	1.2252	0.8666		100	100	100	100		Lipid	Ceramides	100015624
	3067			ceramide (d18:1/17:0, d17:1/18:0)*	LC/MS pos late	57434		HMDB0240678 HMDB0240683			0.9	0.97		0.424298	0.174012	0.771296	0.399854		1.0561	1.1361	1.0922	1.2683		100	100	100	100		Lipid	Ceramides	100015737
	3069			ceramide (d18:1/20:0, d16:1/22:0, d20:1/18:0)*	LC/MS pos late	57440		HMDB0240684 HMDB0004951 HMDB0240682			1.08	0.76		0.807026	0.260177	0.495025	0.304228		0.5748	0.8676	0.7607	0.8012		40	80	80	80		Lipid	Ceramides	100015755
	3070			ceramide (d16:1/24:1, d18:1/22:1)*	LC/MS pos late	57437					1.86	0.94		0.399647	0.167248	0.900487	0.440332		0.6213	0.8583	0.6626	0.4609		60	100	80	60		Lipid	Ceramides	100015727
	3071			ceramide (d18:2/24:1, d18:1/24:2)*	LC/MS pos late	57443		HMDB0240679 HMDB0240680			0.96	0.96		0.603007	0.215672	0.67126	0.367282		0.9823	1.0537	1.0251	1.0961		100	100	100	100		Lipid	Ceramides	100015744
	3077		Hexosylceramides (HCER)	glycosyl-N-palmitoyl-sphingosine (d18:1/16:0)	LC/MS pos late	53013					0.88	0.89		0.000507133	0.00739737	0.0177745	0.0291425		0.9247	0.9636	1.0386	1.0912		100	100	100	100		Lipid	Hexosylceramides (HCER)	100009272
	3078			glycosyl-N-stearoyl-sphingosine (d18:1/18:0)	LC/MS pos late	52234					0.93	0.94		0.0131809	0.0188571	0.262994	0.192012		0.9631	1.0225	1.0203	1.103		100	100	100	100		Lipid	Hexosylceramides (HCER)	100001882
	3084			glycosyl-N-(2-hydroxynervonoyl)-sphingosine (d18:1/24:1(2OH))*	LC/MS pos late	57444					0.95	0.93		0.368641	0.158301	0.30422	0.213556		0.96	1.0287	1.0352	1.0846		100	100	100	100		Lipid	Hexosylceramides (HCER)	100015752
	3098			glycosyl ceramide (d18:1/20:0, d16:1/22:0)*	LC/MS pos late	57595					0.95	0.94		0.0854382	0.0568827	0.0831548	0.0805759		0.95	0.9998	1.007	1.0526		100	100	100	100		Lipid	Hexosylceramides (HCER)	100015882
	3102			glycosyl ceramide (d18:2/24:1, d18:1/24:2)*	LC/MS pos late	57453					0.94	1		0.235657	0.114692	0.957398	0.454199		0.9998	1.014	0.9962	1.0743		100	100	100	100		Lipid	Hexosylceramides (HCER)	100015745
	3107		Lactosylceramides (LCER)	lactosyl-N-palmitoyl-sphingosine (d18:1/16:0)	LC/MS pos late	53010		HMDB0006750	53477895		0.83	0.83		0.0208293	0.0234683	0.0177698	0.0291425		0.9597	0.9301	1.1539	1.1214		100	100	100	100		Lipid	Lactosylceramides (LCER)	100009030	4201-62-1
	3108			lactosyl-N-stearoyl-sphingosine (d18:1/18:0)*	LC/MS pos late	54980		HMDB0011591	10260120		0.87	0.86		0.00189586	0.00818769	0.000768107	0.0093322		0.8913	0.9333	1.0362	1.0768		100	100	100	100		Lipid	Lactosylceramides (LCER)	100010945
	3110			lactosyl-N-behenoyl-sphingosine (d18:1/22:0)*	LC/MS pos late	57422		HMDB0011594	44260143		0.92	0.96		0.0296712	0.029377	0.0682051	0.0698012		0.9332	0.9649	0.9757	1.0529		100	100	100	100		Lipid	Lactosylceramides (LCER)	100015623
	3111			lactosyl-N-nervonoyl-sphingosine (d18:1/24:1)*	LC/MS pos late	57370		HMDB0004872			0.96	0.96		0.0730726	0.0517888	0.12257	0.106565		0.9339	0.9749	0.9709	1.0204		100	100	100	100		Lipid	Lactosylceramides (LCER)	100015620
	3118		Dihydrosphingomyelins	myristoyl dihydrosphingomyelin (d18:0/14:0)*	LC/MS pos late	57365		HMDB0012085	44260138		1.02	0.94		0.643829	0.225295	0.00642559	0.0170093		0.9402	1.0138	0.9982	0.9961		100	100	100	100		Lipid	Dihydrosphingomyelins	100009038
	3119			palmitoyl dihydrosphingomyelin (d18:0/16:0)*	LC/MS pos late	52434		HMDB0010168	9939965		1	0.93		0.907829	0.282059	0.0785496	0.0772189		0.9306	0.9884	1.003	0.9854		100	100	100	100		Lipid	Dihydrosphingomyelins	100008954
	3120			behenoyl dihydrosphingomyelin (d18:0/22:0)*	LC/MS pos late	57331		HMDB0012091	44260132		0.99	1.04		0.410281	0.171232	0.291216	0.205952		0.951	0.9535	0.9116	0.9649		100	100	100	100		Lipid	Dihydrosphingomyelins	100009026
	3121			sphingomyelin (d18:0/18:0, d19:0/17:0)*	LC/MS pos late	57473		HMDB0012087	44260130		1.01	1		0.62333	0.221128	0.776803	0.401392		1.0149	1.0318	1.0149	1.0198		100	100	100	100		Lipid	Dihydrosphingomyelins	100009027
	3122			sphingomyelin (d18:0/20:0, d16:0/22:0)*	LC/MS pos late	57476		HMDB0012090			1.01	1.04		0.634733	0.223639	0.288609	0.204711		0.946	0.9734	0.9055	0.963		100	100	100	100		Lipid	Dihydrosphingomyelins	100015786
	3123		Sphingomyelins	palmitoyl sphingomyelin (d18:1/16:0)	LC/MS pos late	37506		HMDB0010169	9939941		0.99	0.97		0.0978622	0.0623216	0.00448816	0.0154105		0.9733	1.0018	1.0019	1.0156		100	100	100	100		Lipid	Sphingomyelins	100002107	6254-89-3
	3124			hydroxypalmitoyl sphingomyelin (d18:1/16:0(OH))**	LC/MS pos late	62851					0.89	0.96		0.138628	0.0797015	0.501885	0.307249		0.9466	0.9513	0.9903	1.0683		100	100	100	100		Lipid	Sphingomyelins	100021000
	3125			stearoyl sphingomyelin (d18:1/18:0)	LC/MS pos late	19503	C00550	HMDB0001348	6453725		1.03	1.04		0.433069	0.176038	0.295301	0.208531		1.0006	1.015	0.9658	0.9901		100	100	100	100		Lipid	Sphingomyelins	1538	85187-10-6;85187-10-6
	3126			behenoyl sphingomyelin (d18:1/22:0)*	LC/MS pos late	48492		HMDB0012103	44260125		1.01	1.01		0.618591	0.219967	0.587986	0.339766		0.9675	1.0175	0.9616	1.0084		100	100	100	100		Lipid	Sphingomyelins	100006294
	3127			tricosanoyl sphingomyelin (d18:1/23:0)*	LC/MS pos late	52436		HMDB0012105			1.01	1.04		0.714285	0.242234	0.0780317	0.0771903		0.9708	1.0149	0.9339	1.0066		100	100	100	100		Lipid	Sphingomyelins	100008955
	3128			lignoceroyl sphingomyelin (d18:1/24:0)	LC/MS pos late	57330		HMDB0011697			1	1.03		0.812982	0.261027	0.0809179	0.0787304		1.0236	1.0382	0.9969	1.0414		100	100	100	100		Lipid	Sphingomyelins	100006298	60037-60-7
	3129			sphingomyelin (d18:2/18:1)*	LC/MS pos late	57474		HMDB0001348	52931155		1.14	0.99		0.150584	0.0836064	0.924087	0.448475		0.9704	1.0779	0.9779	0.9457		100	100	100	100		Lipid	Sphingomyelins	100015788
	3130			sphingomyelin (d18:2/23:1)*	LC/MS pos late	57482		HMDB0240668			1	0.99		0.952513	0.290946	0.961196	0.455448		0.9787	1.038	0.986	1.0398		100	100	100	100		Lipid	Sphingomyelins	100015791
	3131			sphingomyelin (d18:2/24:2)*	LC/MS pos late	57479		HMDB0240644			0.91	0.88		0.0582883	0.0452776	0.251414	0.185848		0.9398	0.9264	1.0708	1.0185		100	100	100	100		Lipid	Sphingomyelins	100015789
	3132			sphingomyelin (d17:1/14:0, d16:1/15:0)*	LC/MS pos late	62152					0.98	1.01		0.800681	0.25979	0.955442	0.454199		0.9339	1.0082	0.9254	1.0275		100	100	100	100		Lipid	Sphingomyelins	100020276
	3133			sphingomyelin (d18:1/14:0, d16:1/16:0)*	LC/MS pos late	42463		HMDB0012097	11433862		0.98	0.95		0.38155	0.16121	0.153788	0.126072		0.954	1.0458	1.0009	1.0642		100	100	100	100		Lipid	Sphingomyelins	100004328
	3134			sphingomyelin (d18:2/14:0, d18:1/14:1)*	LC/MS pos late	47154		HMDB0240637 HMDB0240612			1.01	1		0.82339	0.262783	0.823954	0.416668		0.9195	0.9994	0.9229	0.9906		100	100	100	100		Lipid	Sphingomyelins	100005985
	3135			sphingomyelin (d17:1/16:0, d18:1/15:0, d16:1/17:0)*	LC/MS pos late	52433		HMDB0240608 HMDB0240617			0.97	0.96		0.467662	0.185948	0.0168952	0.0285198		0.9253	1.0121	0.9608	1.0395		100	100	100	100		Lipid	Sphingomyelins	100006314	121999-58-4
	3136			sphingomyelin (d17:2/16:0, d18:2/15:0)*	LC/MS pos late	57483		HMDB0240677			1.02	1.01		0.687024	0.236377	0.798138	0.407993		0.9547	1.0254	0.9457	1.0098		100	100	100	100		Lipid	Sphingomyelins	100015793
	3137			sphingomyelin (d18:2/16:0, d18:1/16:1)*	LC/MS pos late	42459		HMDB0240613 HMDB0240638			0.99	0.96		0.624731	0.221128	0.346443	0.233509		0.9679	1.0379	1.0037	1.0494		100	100	100	100		Lipid	Sphingomyelins	100004329
	3138			sphingomyelin (d18:1/17:0, d17:1/18:0, d19:1/16:0)	LC/MS pos late	52615		HMDB0240609 HMDB0240622 HMDB0240620	46891763		0.99	0.95		0.413225	0.17153	0.0539861	0.0604739		0.9506	1.025	0.9959	1.0364		100	100	100	100		Lipid	Sphingomyelins	100008920	121999-64-2
	3139			sphingomyelin (d18:1/18:1, d18:2/18:0)	LC/MS pos late	37529		HMDB0012101	6443882		1.04	1.02		0.0130332	0.018821	0.35167	0.235691		0.9809	1.0256	0.9574	0.989		100	100	100	100		Lipid	Sphingomyelins	100002106	108392-10-5
	3140			sphingomyelin (d18:1/19:0, d19:1/18:0)*	LC/MS pos late	57475					1	0.99		0.927403	0.286404	0.462867	0.29204		0.9635	1.0144	0.976	1.0169		100	100	100	100		Lipid	Sphingomyelins	100015787
	3141			sphingomyelin (d18:1/20:0, d16:1/22:0)*	LC/MS pos late	48490		HMDB0012102	44260124		0.96	1		0.378558	0.160898	0.877604	0.43407		1.0112	1.0191	1.0125	1.0655		100	100	100	100		Lipid	Sphingomyelins	100006290
	3142			sphingomyelin (d18:1/20:1, d18:2/20:0)*	LC/MS pos late	48491		HMDB0240610 HMDB0240632			0.95	0.97		0.0678921	0.0503195	0.0679861	0.0697282		0.9514	0.9101	0.9825	0.9564		100	100	100	100		Lipid	Sphingomyelins	100006292	222403-67-0
	3143			sphingomyelin (d18:1/20:2, d18:2/20:1, d16:1/22:2)*	LC/MS pos late	57481					1.15	1.01		0.17201	0.0928216	0.933595	0.449106		0.9983	1.0901	0.9925	0.9463		100	100	100	100		Lipid	Sphingomyelins	100006293
	3144			sphingomyelin (d18:1/21:0, d17:1/22:0, d16:1/23:0)*	LC/MS pos late	52495		HMDB0240621 HMDB0240611 HMDB0240619			1	1.03		0.889639	0.277582	0.101005	0.0922155		0.9906	1.053	0.9662	1.0573		100	100	100	100		Lipid	Sphingomyelins	100009025
	3145			sphingomyelin (d18:2/21:0, d16:2/23:0)*	LC/MS pos late	57480		HMDB0240676			0.99	1.01		0.586575	0.212263	0.685526	0.37123		0.9782	0.9556	0.9692	0.9681		100	100	100	100		Lipid	Sphingomyelins	100015790
	3146			sphingomyelin (d18:1/22:1, d18:2/22:0, d16:1/24:1)*	LC/MS pos late	48493		HMDB0012104			0.87	1.04		0.182659	0.0962055	0.794309	0.407328		0.9163	0.8715	0.8826	1.0045		100	100	100	100		Lipid	Sphingomyelins	100006295
	3147			sphingomyelin (d18:1/22:2, d18:2/22:1, d16:1/24:2)*	LC/MS pos late	57477		HMDB0240672 HMDB0240670 HMDB0240669			0.91	0.89		0.0967308	0.061986	0.208777	0.160594		0.9783	0.9299	1.0978	1.026		100	100	100	100		Lipid	Sphingomyelins	100006296
	3148			sphingomyelin (d18:2/23:0, d18:1/23:1, d17:1/24:1)*	LC/MS pos late	52435		HMDB0240634 HMDB0011696 HMDB0240614	134757653		1.02	1.02		0.58814	0.212576	0.714451	0.380372		0.9965	1.0613	0.9791	1.0367		100	100	100	100		Lipid	Sphingomyelins	100008956
	3149			sphingomyelin (d18:1/24:1, d18:2/24:0)*	LC/MS pos late	47153		HMDB0012107	44260126		0.98	1.02		0.447571	0.179723	0.147812	0.122231		0.997	0.9999	0.9735	1.0184		100	100	100	100		Lipid	Sphingomyelins	100005986	94359-13-4
	3150			sphingomyelin (d18:2/24:1, d18:1/24:2)*	LC/MS pos late	52437		HMDB0240636 HMDB0240615	85336023		0.94	0.99		0.132495	0.0771853	0.746691	0.39138		1.011	0.9989	1.0238	1.0585		100	100	100	100		Lipid	Sphingomyelins	100008957
	3151			sphingomyelin (d18:1/25:0, d19:0/24:1, d20:1/23:0, d19:1/24:0)*	LC/MS pos late	57478		HMDB0240671 HMDB0240675 HMDB0240673 HMDB0240674			1.02	1.03		0.392888	0.165319	0.488797	0.302361		1.0709	1.0752	1.0441	1.052		100	100	100	100		Lipid	Sphingomyelins	100015792
	3154		Ceramide PEs	palmitoyl-sphingosine-phosphoethanolamine (d18:1/16:0)	LC/MS pos late	62984					0.98	0.97		0.712634	0.242208	0.340611	0.231223		1.0076	0.9908	1.0415	1.0079		100	100	100	100		Lipid	Ceramide PEs	100021162
	3179		Sphingosines	sphingosine	LC/MS pos late	17747	C00319	HMDB0000252	5280335		0.64	0.83		0.0404666	0.0361833	0.280617	0.200855		1.1115	0.892	1.338	1.3952		100	100	100	100		Lipid	Sphingosines	297	123-78-4
	3181			sphingosine 1-phosphate	LC/MS polar	34445	C06124	HMDB0000277	5283560		0.51	0.73		4.77099e-06	0.00110752	0.261308	0.191076		1.0032	0.6791	1.3804	1.3206		100	100	100	100		Lipid	Sphingosines	100000626	26993-30-6
	3195		Mevalonate Metabolism	3-hydroxy-3-methylglutarate	LC/MS polar	531	C03761	HMDB0000355	1662;5459993		0.87	0.86		0.184489	0.0966071	0.130305	0.112057		1.0151	1.1191	1.1791	1.2828		100	100	100	100		Lipid	Mevalonate Metabolism	112	503-49-1
	3212		Sterol	cholesterol	LC/MS pos late	63	C00187	HMDB0000067	6432564;11025495;5997		1.05	1.08		0.455291	0.18211	0.258244	0.189713		0.9671	1.042	0.8971	0.9919		100	100	100	100		Lipid	Sterol	266	57-88-5
	3213			cholesterol sulfate	LC/MS polar	35324	C18043	HMDB00653	65076		0.75	0.73		0.019407	0.0225259	0.00656966	0.017104		0.8031	0.9897	1.0929	1.314		100	100	100	100		Lipid	Sterol	100001606	2864-50-8
	3226			7alpha-hydroxy-3-oxo-4-cholestenoate (7-Hoca)	LC/MS neg	36776	C17337	HMDB0012458	3081085		1	1.18		0.963829	0.293819	0.160707	0.130615		1.1318	0.9773	0.9558	0.98		100	100	100	100		Lipid	Sterol	100001609	115538-85-7
	3239			4-cholesten-3-one	LC/MS pos late	38125	C00599	HMDB0000921	91477		0.93	1.15		0.510366	0.195984	0.287337	0.20443		1.0671	0.9	0.9257	0.9724		100	100	100	100		Lipid	Sterol	100002227	601-57-0
	3241			beta-sitosterol	LC/MS pos late	27414	C01753	HMDB0000852	222284		1.28	1.01		0.146344	0.0822921	0.702041	0.376043		0.9887	1.2182	0.9771	0.951		80	80	80	100		Lipid	Sterol	100001033	83-46-5
	3244			campesterol	LC/MS pos late	33997	C01789	HMDB0002869	173183		0.9	1.07		0.075225	0.0524679	0.404606	0.261908		1.014	1.1296	0.9486	1.258		100	100	100	100		Lipid	Sterol	100001269	474-62-4
	3317		Corticosteroids	corticosterone	LC/MS neg	5983	C02140	HMDB0001547	5753		2.26	0.93		0.332136	0.14618	0.598435	0.343292		1.0914	1.893	1.1795	0.8372		80	80	100	80		Lipid	Corticosteroids	272	50-22-6
	3325			cortisol	LC/MS pos early	1712	C00735	HMDB0000063	5754		1.42	0.89		0.287815	0.130573	0.581286	0.33699		1.1183	1.4724	1.2633	1.0339		100	100	100	100		Lipid	Corticosteroids	356	50-23-7
	3473		Primary Bile Acid Metabolism	cholate	LC/MS neg	22842	C00695	HMDB0000619	221493		0.13	0.24		0.0622682	0.0475261	0.0488496	0.0565932		0.7465	0.7417	3.1088	5.5845		100	100	100	100		Lipid	Primary Bile Acid Metabolism	136	81-25-4
	3475			taurocholate	LC/MS neg	18497	C05122	HMDB0000036	46783527;6675		0.37	0.24		0.141586	0.0807046	0.00272784	0.0121938		0.4442	0.9083	1.8672	2.4596		100	100	100	100		Lipid	Primary Bile Acid Metabolism	1648	145-42-6
	3482			taurochenodeoxycholate	LC/MS neg	18494	C05465	HMDB0000951	387316		0.48	0.15		0.130975	0.07659	0.00188342	0.0104474		0.2227	0.908	1.4512	1.8827		100	100	100	100		Lipid	Primary Bile Acid Metabolism	1629	6009-98-9
	3483			beta-muricholate	LC/MS neg	31885	C17726	HMDB0000415	5283853		0.11	0.22		0.00656201	0.0132594	0.00125574	0.0100542		0.4148	0.5921	1.8476	5.5662		80	100	100	100		Lipid	Primary Bile Acid Metabolism	100001066	2393-59-1
	3484			alpha-muricholate	LC/MS neg	34092	C17647	HMDB0000506	53477700		0.14	0.22		0.0045986	0.0110717	0.00051992	0.00910843		0.3793	0.4747	1.7096	3.3008		80	80	100	100		Lipid	Primary Bile Acid Metabolism	100001280	2393-58-0
	3486			tauro-beta-muricholate	LC/MS neg	33983		HMDB0000932	121596216;168408;21124703		0.26	0.16		0.0739903	0.0520791	0.00444496	0.0153735		0.6938	1.2681	4.2896	4.8821		100	100	100	100		Lipid	Primary Bile Acid Metabolism	100001250	25696-60-0
	3499		Secondary Bile Acid Metabolism	deoxycholate	LC/MS neg	1114	C04483	HMDB0000626	222528;440355		0.23	0.38		0.0701732	0.0508807	0.0844211	0.0814697		0.8906	1.019	2.3524	4.3706		100	100	100	100		Lipid	Secondary Bile Acid Metabolism	302	83-44-3
	3509			taurodeoxycholate	LC/MS neg	12261	C05463	HMDB0000896	2733768		0.39	0.1		0.135706	0.0786037	0.0009476	0.00959819		0.2246	0.939	2.2336	2.3812		100	100	100	100		Lipid	Secondary Bile Acid Metabolism	1668	207737-97-1
	3514			lithocholate	LC/MS neg	1483	C03990	HMDB0000761	9903		1	1							1	1	1	1		0	0	0	20		Lipid	Secondary Bile Acid Metabolism	405	434-13-9
	3521			taurolithocholate	LC/MS neg	31889	C02592	HMDB0000722	439763		0.25	0.07		0.050862	0.0415092	0.000420169	0.00862729		0.1511	0.5722	2.1928	2.2581		60	80	100	100		Lipid	Secondary Bile Acid Metabolism	100001065	516-90-5
	3524			ursodeoxycholate	LC/MS neg	1605	C07880	HMDB0000946	31401		0.14	0.18		0.00631874	0.013143	0.00212194	0.0109288		0.433	0.6494	2.362	4.7685		100	100	100	100		Lipid	Secondary Bile Acid Metabolism	1135	128-13-2
	3538			tauroursodeoxycholate	LC/MS neg	39378		HMDB0000874	9848818		0.32	0.19		0.0707331	0.0509525	0.00742087	0.0181931		0.2237	0.4059	1.1664	1.2766		20	40	100	100		Lipid	Secondary Bile Acid Metabolism	100002912	14605-22-2
	3549			taurohyodeoxycholic acid	LC/MS neg	43588		HMDB0000874	12443252		0.29	0.27		0.00129868	0.00739737	0.0098742	0.0216572		0.3555	0.4889	1.3327	1.7034		0	60	100	100		Lipid	Secondary Bile Acid Metabolism	100003869	38411-85-7
	3553			12-dehydrocholate	LC/MS neg	44644		HMDB00400	6674		0.13	0.25		0.0386491	0.0351716	0.00991826	0.0216572		0.3264	0.5611	1.3065	4.2352		20	40	100	100		Lipid	Secondary Bile Acid Metabolism	100001072	2458-08-4;2458-08-4
	3557			7-ketodeoxycholate	LC/MS neg	31904		HMDB0000391	188292		0.11	0.24		0.0188316	0.0223644	0.00593545	0.0166065		0.2518	0.6221	1.038	5.6473		20	20	100	100		Lipid	Secondary Bile Acid Metabolism	100001063	911-40-0
	3566			ursocholate	LC/MS neg	57573	C17644	HMDB0000917	122340		0.26	0.49		0.0663841	0.0499222	0.0204447	0.0315849		0.4207	0.445	0.8674	1.7069		0	40	80	80		Lipid	Secondary Bile Acid Metabolism	100002913	2955-27-3
	4139	Nucleotide	Purine Metabolism, (Hypo)Xanthine/Inosine containing	inosine	LC/MS neg	1123	C00294	HMDB0000195	6021		0.87	1.94		0.771379	0.25295	0.00236707	0.0114533		1.4555	1.8543	0.7496	2.1313		100	100	100	100		Nucleotide	Purine Metabolism, (Hypo)Xanthine/Inosine containing	361	58-63-9
	4140			hypoxanthine	LC/MS pos early	3127	C00262	HMDB0000157	790;135398638		0.91	1.71		0.926077	0.286404	0.158056	0.128681		1.2634	1.7198	0.7385	1.8993		100	100	100	100		Nucleotide	Purine Metabolism, (Hypo)Xanthine/Inosine containing	171	68-94-0
	4141			xanthine	LC/MS pos early	3147	C00385	HMDB0000292	1188		0.65	0.99		0.448847	0.17993	0.988101	0.460823		0.9776	1.2467	0.9906	1.9037		100	100	100	100		Nucleotide	Purine Metabolism, (Hypo)Xanthine/Inosine containing	1004	69-89-6
	4143			xanthosine	LC/MS neg	15136	C01762	HMDB0000299	64959		0.54	0.61		0.0111082	0.0173005	0.0872938	0.0834635		0.6814	0.8628	1.1138	1.5927		60	100	100	100		Nucleotide	Purine Metabolism, (Hypo)Xanthine/Inosine containing	100000299	146-80-5
	4146			N1-methylinosine	LC/MS pos early	48351		HMDB0002721	650095		0.99	0.81		0.993965	0.300327	0.483745	0.300586		0.8712	1.0757	1.0773	1.0838		100	100	100	100		Nucleotide	Purine Metabolism, (Hypo)Xanthine/Inosine containing	100001409	20245-33-4
	4151			urate	LC/MS neg	1604	C00366	HMDB0000289	1175		0.67	0.95		0.00464338	0.0110717	0.587723	0.339766		0.9964	0.7636	1.052	1.1321		100	100	100	100		Nucleotide	Purine Metabolism, (Hypo)Xanthine/Inosine containing	1134	69-93-2;120K5305
	4153			allantoin	LC/MS polar	1107	C02350 C02348 C01551	HMDB0000462	204;439714;439713		0.79	0.68		0.00227521	0.00830204	0.0146153	0.026133		0.7263	0.9277	1.0663	1.1775		100	100	100	100		Nucleotide	Purine Metabolism, (Hypo)Xanthine/Inosine containing	1002	97-59-6
	4154			allantoic acid	LC/MS polar	33434	C00499	HMDB0001209	203		0.82	0.73		0.00659548	0.0132594	0.0598793	0.0640471		0.7308	0.9416	1.0072	1.1463		100	100	100	100		Nucleotide	Purine Metabolism, (Hypo)Xanthine/Inosine containing	218	99-16-1
	4156			1-methylhypoxanthine	LC/MS pos early	57771		HMDB0013141	70765		0.74	0.66		0.239385	0.115684	0.053572	0.0602952		0.7951	1.0628	1.1999	1.4331		100	100	100	100		Nucleotide	Purine Metabolism, (Hypo)Xanthine/Inosine containing	100004644	1125-39-9
	4159		Purine Metabolism, Adenine containing	adenosine 5'-monophosphate (AMP)	LC/MS pos early	32342	C00020	HMDB0000045	6083		1.22	1.63		0.528721	0.1993	0.119447	0.104425		1.9122	1.2816	1.1717	1.0494		100	100	100	100		Nucleotide	Purine Metabolism, Adenine containing	209	149022-20-8
	4166			adenosine	LC/MS pos early	555	C00212	HMDB0000050	60961		1.07	1.9		0.661635	0.229971	0.0572721	0.0625847		1.3531	1.4235	0.7122	1.3321		100	100	100	100		Nucleotide	Purine Metabolism, Adenine containing	798	58-61-7
	4167			adenine	LC/MS pos early	554	C00147	HMDB0000034	190		0.95	0.8		0.764685	0.251984	0.154893	0.126397		0.8332	1.0846	1.038	1.1427		100	100	100	100		Nucleotide	Purine Metabolism, Adenine containing	880	73-24-5
	4173			N1-methyladenosine	LC/MS pos early	15650	C02494	HMDB0003331	27476		0.92	0.96		0.0382229	0.034887	0.651773	0.360365		1.0239	0.9443	1.0654	1.0298		100	100	100	100		Nucleotide	Purine Metabolism, Adenine containing	1242	15763-06-1
	4184			N6-carbamoylthreonyladenosine	LC/MS neg	35157		HMDB0041623	161466		0.85	0.72		0.0631247	0.0480605	0.0301911	0.0408731		0.7914	0.9776	1.1045	1.1473		100	100	100	100		Nucleotide	Purine Metabolism, Adenine containing	100001415	24719-82-2
	4194			N6-succinyladenosine	LC/MS neg	48130		HMDB0000912	165243		0.99	0.92		0.646563	0.225995	0.472877	0.296772		0.8502	1.1027	0.9215	1.1194		100	100	100	100		Nucleotide	Purine Metabolism, Adenine containing	100001664	4542-23-8
	4202		Purine Metabolism, Guanine containing	guanosine	LC/MS neg	1573	C00387	HMDB0000133	6802		0.66	2.93		0.796371	0.259211	0.00780425	0.0183976		1.6601	1.5631	0.5657	2.3539		100	100	40	100		Nucleotide	Purine Metabolism, Guanine containing	1099	118-00-3
	4203			guanine	LC/MS pos early	32352	C00242	HMDB0000132	135398634		1.05	2.82		0.518613	0.197366	0.00391267	0.0144758		1.6893	1.3226	0.5992	1.2537		100	100	100	100		Nucleotide	Purine Metabolism, Guanine containing	172	73-40-5
	4206			7-methylguanine	LC/MS pos early	35114	C02242	HMDB0000897	135398679		0.73	0.67		0.00546654	0.0122733	0.00403771	0.0144758		0.7612	0.8631	1.1284	1.1856		100	100	100	100		Nucleotide	Purine Metabolism, Guanine containing	100001456	578-76-7
	4212			N2,N2-dimethylguanosine	LC/MS pos early	35137		HMDB0004824	135501639		0.82	0.8		0.0733881	0.0518928	0.020464	0.0315849		0.8304	0.9193	1.0442	1.1277		100	100	100	100		Nucleotide	Purine Metabolism, Guanine containing	100001412	2140-67-2
	4225		Pyrimidine Metabolism, Orotate containing	N-carbamoylaspartate	LC/MS polar	1594	C00438	HMDB0000828	93072		0.59	0.66		0.0399307	0.0360183	0.0455167	0.0539185		0.6359	0.6643	0.9574	1.1167		20	40	100	80		Nucleotide	Pyrimidine Metabolism, Orotate containing	1108	923-37-5
	4226			dihydroorotate	LC/MS polar	601	C00337	HMDB03349	648		0.99	0.79		0.845741	0.267123	0.104859	0.09464		0.9401	1.0084	1.1843	1.021		100	100	100	100		Nucleotide	Pyrimidine Metabolism, Orotate containing	923	155-54-4
	4227			orotate	LC/MS polar	1505	C00295	HMDB0000226	967		0.78	0.54		0.0271272	0.027721	0.0139392	0.0253117		0.6813	0.9157	1.2565	1.1698		100	100	100	100		Nucleotide	Pyrimidine Metabolism, Orotate containing	445	50887-69-9
	4229			orotidine	LC/MS polar	35172		HMDB0000788	92751		0.63	0.61		0.0764024	0.0528101	0.00269002	0.0121393		0.6539	0.9154	1.0764	1.4477		100	100	100	100		Nucleotide	Pyrimidine Metabolism, Orotate containing	100001416	314-50-1
	4239		Pyrimidine Metabolism, Uracil containing	uridine	LC/MS neg	606	C00299	HMDB0000296	6029		1.05	1.23		0.967785	0.29447	0.067477	0.0695064		1.0903	1.0115	0.8859	0.963		100	100	100	100		Nucleotide	Pyrimidine Metabolism, Uracil containing	535	58-96-8
	4240			uracil	LC/MS polar	605	C00106	HMDB0000300	1174		0.73	0.78		0.0247245	0.0258317	0.00594195	0.0166065		0.8268	0.9634	1.0578	1.3282		100	100	100	100		Nucleotide	Pyrimidine Metabolism, Uracil containing	825	66-22-8
	4241			pseudouridine	LC/MS neg	33442	C02067	HMDB0000767	15047		0.85	0.78		0.0723833	0.0516573	0.0612882	0.0649178		0.8053	0.9524	1.0325	1.114		100	100	100	100		Nucleotide	Pyrimidine Metabolism, Uracil containing	821	1445-07-4
	4242			5,6-dihydrouridine	LC/MS neg	61833		HMDB0000497	94312		0.88	0.8		0.130064	0.0763477	0.0199245	0.0314512		0.8119	0.939	1.0111	1.0681		100	100	100	100		Nucleotide	Pyrimidine Metabolism, Uracil containing	100001425	5627-05-04
	4243			2'-O-methyluridine	LC/MS neg	57655		HMDB0240328	102212		0.95	0.95		0.469257	0.186175	0.434049	0.277522		1.046	0.9425	1.0994	0.9909		100	100	100	100		Nucleotide	Pyrimidine Metabolism, Uracil containing	100010896	2140-76-3
	4255			2'-deoxyuridine	LC/MS neg	1412	C00526	HMDB0000012	13712		1.27	0.79		0.0761909	0.0527826	0.113514	0.100349		0.8795	1.0216	1.1113	0.8026		100	100	100	60		Nucleotide	Pyrimidine Metabolism, Uracil containing	536	951-78-0
	4258			3-ureidopropionate	LC/MS pos early	3155	C02642	HMDB0000026	111		0.78	0.79		0.00245364	0.00847989	0.0584823	0.063011		0.9027	0.8958	1.1385	1.1471		100	100	100	100		Nucleotide	Pyrimidine Metabolism, Uracil containing	1053	462-88-4
	4261			N-acetyl-beta-alanine	LC/MS neg	37432	C01073	HMDB0061880	76406		1.14	0.82		0.755978	0.250032	0.167652	0.135331		0.9291	0.8957	1.1384	0.784		100	100	100	100		Nucleotide	Pyrimidine Metabolism, Uracil containing	100002102	3025-95-4
	4264			3-(3-amino-3-carboxypropyl)uridine*	LC/MS neg	62924			171198		0.9	0.72		0.319597	0.142677	0.0353456	0.0456744		0.7085	0.897	0.9859	0.9941		20	60	100	80		Nucleotide	Pyrimidine Metabolism, Uracil containing	100001426	52745-94-5
	4271		Pyrimidine Metabolism, Cytidine containing	cytidine	LC/MS pos early	514	C00475	HMDB0000089	6175		1.04	0.84		0.662423	0.229971	0.0960085	0.089618		0.8408	1.0955	0.9995	1.0547		100	100	100	100		Nucleotide	Pyrimidine Metabolism, Cytidine containing	827	65-46-3
	4272			cytosine	LC/MS pos early	573	C00380	HMDB0000630	597		0.22	0.25		0.00155785	0.0076789	0.000643102	0.00910843		0.4485	0.3786	1.7883	1.6863		60	60	100	100		Nucleotide	Pyrimidine Metabolism, Cytidine containing	881	71-30-7
	4275			5-methylcytidine	LC/MS pos early	22119		HMDB0000982	92918		1.01	1.02		0.862417	0.271515	0.616958	0.349266		1.0158	1.0024	0.9973	0.9962		100	100	100	100		Nucleotide	Pyrimidine Metabolism, Cytidine containing	100000763	2140-61-6
	4276			N4-acetylcytidine	LC/MS neg	35130		HMDB0005923	107461		0.78	0.49		0.07303	0.0517888	0.00478585	0.0155492		0.575	0.9835	1.1815	1.2539		100	100	100	100		Nucleotide	Pyrimidine Metabolism, Cytidine containing	100001413	3768-18-1
	4277			5-hydroxymethylcytosine	LC/MS pos early	37434			70751		0.89	0.77		0.289385	0.1309	0.492159	0.302957		0.8146	0.9001	1.058	1.0108		100	100	100	100		Nucleotide	Pyrimidine Metabolism, Cytidine containing	100001940	1123-95-1
	4278			5-methylcytosine	LC/MS pos early	21106	C02376	HMDB0002894	65040		0.4	0.34		0.0140299	0.019554	0.0185776	0.0300433		0.8349	0.6143	2.4326	1.5539		100	100	80	100		Nucleotide	Pyrimidine Metabolism, Cytidine containing	1049	58366-64-6
	4282			2'-deoxycytidine	LC/MS pos early	15949	C00881	HMDB0000014	13711		0.96	0.91		0.582048	0.211853	0.310188	0.216686		0.9876	0.9356	1.0869	0.9748		100	100	100	100		Nucleotide	Pyrimidine Metabolism, Cytidine containing	100000125	951-77-9
	4284			2'-O-methylcytidine	LC/MS pos early	57554			150971		0.93	0.65		0.641546	0.224922	0.0618146	0.0650886		0.7426	0.9524	1.1428	1.0278		100	100	100	100		Nucleotide	Pyrimidine Metabolism, Cytidine containing	100010895	2140-72-9
	4285			5-methyl-2'-deoxycytidine	LC/MS pos early	38159	C03592	HMDB0002224	440055		1.04	0.89		0.662173	0.229971	0.154984	0.126397		1.0434	0.9379	1.173	0.9008		100	100	100	100		Nucleotide	Pyrimidine Metabolism, Cytidine containing	100002300	838-07-3
	4286			5-hydroxymethylcytidine	LC/MS neg	54737			68576529		1.02	0.9		0.078785	0.053768	0.0110524	0.0226711		0.9601	1.0697	1.0641	1.0473		100	100	100	100		Nucleotide	Pyrimidine Metabolism, Cytidine containing	100005934	19235-17-7
	4287			5-hydroxymethyl-2'-deoxycytidine	LC/MS neg	57654			71749131;169016		1	1.03		0.853986	0.269136	0.636617	0.356556		0.9847	0.9733	0.9603	0.9728		100	100	100	100		Nucleotide	Pyrimidine Metabolism, Cytidine containing	100010957	7226-77-9
	4300		Pyrimidine Metabolism, Thymine containing	5,6-dihydrothymine	LC/MS neg	1418	C00906	HMDB0000079	93556		0.91	0.95		0.555938	0.205934	0.765515	0.397873		1.0926	0.8271	1.1443	0.9079		100	100	100	80		Nucleotide	Pyrimidine Metabolism, Thymine containing	158	696-04-8
	4303			3-aminoisobutyrate	LC/MS pos early	1566	C05145	HMDB0002166	64956		0.92	0.98		0.733461	0.246024	0.863537	0.431163		1.1166	1.095	1.1432	1.1879		100	100	100	80		Nucleotide	Pyrimidine Metabolism, Thymine containing	1114	10569-72-9;214139-20-5
	4304		Purine and Pyrimidine Metabolism	methylphosphate	LC/MS pos early	37070		HMDB61711	13130		1.43	0.72		0.622644	0.221128	0.64652	0.358296		1.0102	1.4321	1.4037	1.0019		100	100	100	100		Nucleotide	Purine and Pyrimidine Metabolism	100001805	7023-27-0
	4320	Cofactors and Vitamins	Nicotinate and Nicotinamide Metabolism	quinolinate	LC/MS pos early	1899	C03722	HMDB0000232	1066		0.75	0.58		0.0060463	0.0130054	0.00141351	0.0101914		0.6965	0.9362	1.1976	1.2558		100	100	100	100		Cofactors and Vitamins	Nicotinate and Nicotinamide Metabolism	182	89-00-9
	4324			nicotinamide	LC/MS pos early	594	C00153	HMDB0001406	936		1.26	1.17		0.414352	0.1716	0.868766	0.432407		0.9396	1.5198	0.8051	1.2028		100	100	100	100		Cofactors and Vitamins	Nicotinate and Nicotinamide Metabolism	432	98-92-0
	4327			nicotinamide riboside	LC/MS pos early	33013	C03150	HMDB0000855	439924		0.89	0.83		0.361764	0.156065	0.373471	0.247095		0.8643	0.9961	1.0404	1.1225		100	100	100	100		Cofactors and Vitamins	Nicotinate and Nicotinamide Metabolism	100001310	1341-23-7
	4336			1-methylnicotinamide	LC/MS pos early	27665	C02918	HMDB0000699	457		1.08	0.8		0.592393	0.213175	0.170684	0.13731		0.798	1.2483	1.0008	1.1601		100	100	100	100		Cofactors and Vitamins	Nicotinate and Nicotinamide Metabolism	55	1005-24-9
	4342			trigonelline (N'-methylnicotinate)	LC/MS pos early	32401	C01004	HMDB0000875	5570		0.63	0.39		0.00570479	0.0123572	0.001063	0.00981442		0.5623	0.8249	1.4332	1.3073		100	100	100	100		Cofactors and Vitamins	Nicotinate and Nicotinamide Metabolism	100001092	535-83-1
	4344			N1-methyl-2-pyridone-5-carboxamide	LC/MS neg	40469	C05842	HMDB0004193	69698		0.84	0.79		0.0635286	0.0482486	0.102194	0.0929852		0.6895	1.5227	0.8696	1.8208		100	100	100	100		Cofactors and Vitamins	Nicotinate and Nicotinamide Metabolism	100001468	701-44-0
	4356		Pantothenate and CoA Metabolism	pantoate	LC/MS neg	63061	C00522	HMDB0240389	5289105		0.6	0.67		0.00327247	0.00945467	0.00964896	0.0215661		0.6679	0.9248	0.9991	1.5401		80	100	100	100		Cofactors and Vitamins	Pantothenate and CoA Metabolism	100002613	470-29-1
	4357			pantothenate	LC/MS neg	1508	C00864	HMDB0000210	6613		0.79	0.84		0.282278	0.12844	0.548512	0.326109		0.9136	1.0572	1.0919	1.3314		100	100	100	100		Cofactors and Vitamins	Pantothenate and CoA Metabolism	1024	137-08-6
	4369		Ascorbate and Aldarate Metabolism	ascorbic acid 2-sulfate	LC/MS polar	63590		HMDB0060649	54676864		0.9	0.78		0.334642	0.146628	0.0745139	0.0743311		0.8061	1.02	1.0349	1.1356		100	100	100	100		Cofactors and Vitamins	Ascorbate and Aldarate Metabolism	100009329
	4370			ascorbic acid 3-sulfate*	LC/MS polar	63687			11425365		1.01	0.82		0.766258	0.251984	0.0664666	0.0687646		0.7907	1.0384	0.9678	1.0295		100	100	100	100		Cofactors and Vitamins	Ascorbate and Aldarate Metabolism	100020409
	4373			2-O-methylascorbic acid	LC/MS polar	63990		HMDB0240294	54726398		0.76	1.18		0.081217	0.0545447	0.0804241	0.0784109		1.0921	0.8728	0.9267	1.1439		100	100	100	100		Cofactors and Vitamins	Ascorbate and Aldarate Metabolism	100003258	17860-87-6
	4374			threonate	LC/MS polar	27738	C01620	HMDB0000943 HMDB0062620	5460407;151152		0.96	0.78		0.766767	0.251984	0.0567928	0.0622925		0.764	1.0697	0.9828	1.1123		100	100	100	100		Cofactors and Vitamins	Ascorbate and Aldarate Metabolism	100001022	70753-61-6
	4377			oxalate (ethanedioate)	LC/MS neg	20694	C00209	HMDB0002329	971		1.01	0.79		0.819956	0.262445	0.0168274	0.0285198		0.7882	1.0791	0.9992	1.0677		100	100	100	100		Cofactors and Vitamins	Ascorbate and Aldarate Metabolism	100000841	144-62-7
	4378			gulonate*	LC/MS polar	46957	C00800	HMDB0003290	152304		0.78	0.77		0.0170847	0.0212756	0.0967719	0.0897135		0.7687	0.9852	1.0003	1.2569		100	100	100	100		Cofactors and Vitamins	Ascorbate and Aldarate Metabolism	100001586	20246-53-1
	4381		Tocopherol Metabolism	alpha-tocopherol	LC/MS pos late	1561	C02477	HMDB0001893	86472		0.98	1.01		0.825284	0.262783	0.712859	0.380372		1.0014	1.0954	0.9869	1.1212		100	100	100	100		Cofactors and Vitamins	Tocopherol Metabolism	1105	59-02-9;10191-41-0
	4392			alpha-CEHC sulfate	LC/MS neg	47666					0.52	0.59		0.0224733	0.0247583	0.0585249	0.063011		0.6125	0.9705	1.0299	1.8765		100	100	100	100		Cofactors and Vitamins	Tocopherol Metabolism	100005972
	4400			gamma-CEHC sulfate	LC/MS neg	62280					0.48	0.41		0.00260407	0.00861272	0.0192001	0.0306319		0.5221	0.9973	1.278	2.0871		100	100	100	100		Cofactors and Vitamins	Tocopherol Metabolism	100020480
	4403			gamma-tocopherol/beta-tocopherol	LC/MS pos late	52473	C14152 C02483	HMDB0006335 HMDB0001492			1.06	0.82		0.934111	0.287898	0.372631	0.247078		0.928	1.1547	1.1299	1.0895		100	100	100	100		Cofactors and Vitamins	Tocopherol Metabolism	100008998
	4428		Hemoglobin and Porphyrin Metabolism	heme	LC/MS pos late	41754	C00032	HMDB0003178	26945		0.53	0.82		0.149892	0.0833729	0.517245	0.313814		0.9689	1.1738	1.1792	2.2251		100	100	100	100		Cofactors and Vitamins	Hemoglobin and Porphyrin Metabolism	100001386	14875-96-8
	4429			bilirubin (Z,Z)	LC/MS pos late	43807	C00486	HMDB0000054	5280352		1.36	1.01		0.174691	0.0934488	0.785666	0.405088		0.8833	1.1689	0.8713	0.8618		100	100	100	100		Cofactors and Vitamins	Hemoglobin and Porphyrin Metabolism	1090	635-65-4
	4430			bilirubin (E,E)*	LC/MS pos late	32586		HMDB0240584	129320511		1.67	1.08		0.0589489	0.0456726	0.408796	0.263548		0.8793	1.3729	0.816	0.8211		100	100	100	100		Cofactors and Vitamins	Hemoglobin and Porphyrin Metabolism	100001950
	4431			bilirubin (E,Z or Z,E)*	LC/MS pos late	47886	C00486	HMDB0000488	5799469		1.44	0.83		0.234501	0.11431	0.268428	0.19425		0.8252	1.0649	0.9886	0.742		100	80	80	60		Cofactors and Vitamins	Hemoglobin and Porphyrin Metabolism	100001951
	4432			biliverdin	LC/MS pos late	2137	C00500	HMDB0001008	5280353		0.77	0.69		0.629131	0.222174	0.556588	0.328098		0.7528	1.894	1.0899	2.4521		100	100	100	100		Cofactors and Vitamins	Hemoglobin and Porphyrin Metabolism	250	55482-27-4;55482-27-4
	4450		Vitamin A Metabolism	retinol (vitamin A)	LC/MS pos late	1806	C00473	HMDB0000305	445354		0.85	0.84		0.00557437	0.0123072	0.0370525	0.047169		0.9448	1.0191	1.1269	1.2001		100	100	100	100		Cofactors and Vitamins	Vitamin A Metabolism	498	68-26-8
	4452			carotene diol (1)	LC/MS pos late	57635					0.85	0.8		0.0425327	0.0370269	0.00609818	0.0166065		0.8183	0.9818	1.029	1.158		100	100	100	100		Cofactors and Vitamins	Vitamin A Metabolism	100015966
	4453			carotene diol (2)	LC/MS pos late	57636					0.62	0.86		0.262148	0.122361	0.597494	0.343168		0.6845	0.7054	0.8002	1.1342		40	60	80	100		Cofactors and Vitamins	Vitamin A Metabolism	100015967
	4458			retinal	LC/MS pos late	40807	C00376	HMDB0001358	638015		0.65	0.81		0.0296606	0.029377	0.365531	0.243602		0.7729	0.8512	0.96	1.3076		100	100	100	100		Cofactors and Vitamins	Vitamin A Metabolism	100004088
	4471		Vitamin B6 Metabolism	pyridoxal	LC/MS pos early	1651	C00250	HMDB0001545	1050		0.93	0.91		0.339151	0.14818	0.108585	0.0967135		1.0254	0.9054	1.1255	0.9749		100	100	100	100		Cofactors and Vitamins	Vitamin B6 Metabolism	491	65-22-5
	4472			pyridoxate	LC/MS neg	31555	C00847	HMDB0000017	6723		0.51	0.5		0.0125535	0.0184752	0.0205659	0.0316391		0.8134	0.6678	1.6379	1.3108		100	100	100	100		Cofactors and Vitamins	Vitamin B6 Metabolism	100001121	82-82-6
	4483	Xenobiotics	Benzoate Metabolism	hippurate	LC/MS neg	15753	C01586	HMDB0000714	464		0.49	0.77		0.27067	0.124633	0.529627	0.319689		0.8588	0.9334	1.1152	1.9074		100	100	100	100		Xenobiotics	Benzoate Metabolism	100000014	495-69-2
	4491			4-hydroxyhippurate	LC/MS neg	35527		HMDB0013678	151012		0.19	0.46		0.111206	0.0683717	0.344723	0.23268		0.8262	0.9213	1.8136	4.765		40	60	80	60		Xenobiotics	Benzoate Metabolism	100001423	2482-25-9
	4496			4-hydroxymandelate	LC/MS neg	1568	C03198	HMDB0000822	328		0.76	0.69		0.0582919	0.0452776	0.0103729	0.0216628		0.8207	0.9291	1.1891	1.2208		100	100	100	100		Xenobiotics	Benzoate Metabolism	1115	7198-10-9;184901-84-6
	4498			benzoate	LC/MS neg	15778	C00180	HMDB0001870	243		0.81	1.06		0.22865	0.112348	0.97212	0.456969		1.2027	0.9195	1.1347	1.1295		100	100	100	100		Xenobiotics	Benzoate Metabolism	100000008	65-85-0
	4508			4-hydroxybenzoate	LC/MS neg	21133	C00156	HMDB0000500	135		0.65	0.78		0.108614	0.0672199	0.403419	0.261496		0.763	0.4672	0.9833	0.7189		60	0	60	80		Xenobiotics	Benzoate Metabolism	100000862	99-96-7
	4520			catechol sulfate	LC/MS neg	35320		HMDB0059724	3083879		0.53	0.44		0.0418114	0.0367449	0.0139423	0.0253117		0.7696	0.6543	1.7459	1.235		100	100	100	100		Xenobiotics	Benzoate Metabolism	100001605	4918-96-1
	4523			guaiacol sulfate	LC/MS neg	46111		HMDB0060013	22473		0.89	0.81		0.586346	0.212263	0.28314	0.202149		1.0195	1.0145	1.265	1.1374		100	100	100	100		Xenobiotics	Benzoate Metabolism	100004208
	4524			3-methyl catechol sulfate (1)	LC/MS neg	46165			118431379		0.34	0.24		0.00982949	0.0163429	0.00330472	0.013499		0.5787	0.4938	2.3941	1.4736		100	80	100	100		Xenobiotics	Benzoate Metabolism	100004112
	4525			3-methyl catechol sulfate (2)	LC/MS neg	46164					0.45	0.25		0.025204	0.0261025	0.00125197	0.0100542		0.536	0.4442	2.1327	0.995		60	0	100	100		Xenobiotics	Benzoate Metabolism	100004110
	4526			4-ethylcatechol sulfate	LC/MS neg	63072					0.34	0.43		0.0293539	0.0293147	0.0449717	0.0537657		1.2054	0.7235	2.8134	2.1212		100	100	100	100		Xenobiotics	Benzoate Metabolism	100020536
	4527			4-methylcatechol sulfate	LC/MS neg	46146		HMDB0240459	54104170		0.85	0.49		0.374209	0.159646	0.377313	0.249003		0.9256	1.3226	1.8701	1.5602		100	100	100	100		Xenobiotics	Benzoate Metabolism	100004111
	4528			4-allylcatechol sulfate	LC/MS neg	63597					0.36	0.38		0.000517696	0.00739737	0.00491184	0.0155492		0.6325	0.6396	1.6852	1.7608		100	100	100	100		Xenobiotics	Benzoate Metabolism	100020578
	4529			4-hydroxycatechol sulfate	LC/MS neg	62313					1.05	0.74		0.821773	0.262753	0.0987201	0.0906531		0.9212	1.1194	1.2398	1.062		100	100	100	100		Xenobiotics	Benzoate Metabolism	100006169
	4532			p-hydroxybenzaldehyde	LC/MS neg	17665	C00633	HMDB0011718	126		0.38	0.5		0.0666145	0.0499222	0.0971503	0.0897135		0.6795	0.7216	1.3559	1.9089		60	60	80	80		Xenobiotics	Benzoate Metabolism	1276	123-08-0
	4539			4-acetylphenol sulfate	LC/MS neg	44620			4684006		0.22	0.26		0.00921559	0.0156608	0.00170787	0.0104474		0.5433	0.6025	2.0888	2.7136		100	100	100	100		Xenobiotics	Benzoate Metabolism	100000711
	4545			4-ethylphenylsulfate	LC/MS neg	36099	C13637	HMDB0062551	20822574		0.65	0.77		0.000233775	0.00513619	0.0603644	0.0642758		0.9133	0.6881	1.1823	1.0565		100	100	100	100		Xenobiotics	Benzoate Metabolism	100001756	123-07-9
	4547			4-vinylphenol sulfate	LC/MS neg	36098	C05627	HMDB0062775	6426766		0.76	0.91		0.000714705	0.00739737	0.242588	0.179885		1.0029	0.8817	1.1067	1.1631		100	100	100	100		Xenobiotics	Benzoate Metabolism	100001755	2628-17-3
	4552			4-vinylcatechol sulfate	LC/MS neg	64579					0.28	0.23		0.000103805	0.00395924	0.00101478	0.00961672		0.8372	0.6133	3.7128	2.2274		100	100	100	100		Xenobiotics	Benzoate Metabolism	100021208
	4563			3-methoxycatechol sulfate (1)	LC/MS neg	48763			129892430		0.39	0.21		0.164356	0.0899537	0.00849787	0.0195465		0.3751	0.2535	1.7785	0.6444		20	0	100	80		Xenobiotics	Benzoate Metabolism	100006375
	4564			3-methoxycatechol sulfate (2)	LC/MS neg	48752					0.28	0.18		0.019256	0.0225207	7.47234e-05	0.00442582		0.2706	0.2194	1.4851	0.7856		60	20	100	100		Xenobiotics	Benzoate Metabolism	100006376
	4566			methyl-4-hydroxybenzoate sulfate	LC/MS neg	48429		HMDB0041646	10657183		2.14	2.31		0.0150079	0.01991	0.00164319	0.0104474		1.7326	1.608	0.7489	0.7507		100	100	100	100		Xenobiotics	Benzoate Metabolism	100006116
	4574			p-cresol sulfate	LC/MS neg	36103		HMDB0011635	4615423		0.72	0.69		0.0166863	0.0212051	0.11385	0.100458		1.0656	0.8355	1.5437	1.1589		100	100	100	100		Xenobiotics	Benzoate Metabolism	100001315	3233-57-7
	4582			phenylpropionylglycine	LC/MS neg	35434		HMDB0000860	152323		1.15	1.3		0.274889	0.125823	0.522376	0.316117		0.8762	1.0448	0.673	0.9121		60	80	100	40		Xenobiotics	Benzoate Metabolism	100001591	56613-60-6
	4590			3-(3-hydroxyphenyl)propionate sulfate	LC/MS neg	45415		HMDB0094710	187488		0.48	0.63		0.0455996	0.0386882	0.122043	0.106301		0.824	0.5503	1.31	1.1371		100	100	100	100		Xenobiotics	Benzoate Metabolism	100005391	86321-32-6
	4591			3-hydroxy-3-phenylpropionate	LC/MS neg	43497			22328018		1.18	1.09		0.176615	0.093972	0.870048	0.432425		0.9749	1.3715	0.8955	1.1628		100	100	100	100		Xenobiotics	Benzoate Metabolism	100002482	2768-42-5
	4592			2-(4-hydroxyphenyl)propionate	LC/MS neg	35632	C03080	HMDB0041683	102526		0.69	0.38		0.183308	0.0963822	0.137688	0.115882		0.6401	0.6165	1.6886	0.8964		40	20	60	60		Xenobiotics	Benzoate Metabolism	100001622	938-96-5
	4593			3-(3-hydroxyphenyl)propionate	LC/MS neg	35635	C11457	HMDB0000375	91		0.71	0.84		0.227366	0.112255	0.233705	0.174116		1.2905	0.7048	1.5339	0.9983		100	100	100	100		Xenobiotics	Benzoate Metabolism	100001624	621-54-5
	4595			3-(4-hydroxyphenyl)propionate	LC/MS neg	39587	C01744	HMDB0002199	10394		0.87	0.64		0.511455	0.196157	0.18976	0.148331		1.149	0.819	1.8007	0.9382		80	80	100	80		Xenobiotics	Benzoate Metabolism	100002914	501-97-3
	4596			3-phenylpropionate (hydrocinnamate)	LC/MS neg	15749	C05629	HMDB0000764	107		1.2	1.39		0.469986	0.186175	0.492317	0.302957		1.8431	1.0399	1.3218	0.8653		100	100	100	100		Xenobiotics	Benzoate Metabolism	100000010	501-52-0
	4606			2-methoxyhydroquinone sulfate (1)	LC/MS neg	64049					0.97	0.67		0.475817	0.187636	0.0447498	0.0537657		0.7442	1.0189	1.107	1.0474		100	100	100	100		Xenobiotics	Benzoate Metabolism	100021839
	4607			2-methoxyhydroquinone sulfate (2)	LC/MS neg	64050					0.62	0.41		0.00223321	0.00830204	0.00442364	0.0153735		0.5424	0.8071	1.3192	1.3051		100	100	100	100		Xenobiotics	Benzoate Metabolism	100021840
	4651		Food Component/Plant	maltol sulfate	LC/MS neg	48696					0.24	0.04		0.0541449	0.0430346	0.000404942	0.00862729		0.1005	0.0932	2.687	0.3854		20	0	100	100		Xenobiotics	Food Component/Plant	100006106
	4671			dihydrokaempferol	LC/MS neg	37116	C00974	HMDB0030847	122850		0.3	0.36		0.0515379	0.0416267	0.035564	0.045792		0.4902	0.6104	1.3569	2.0029		20	20	100	100		Xenobiotics	Food Component/Plant	100001819	480-20-6;5150-32-3
	4698			indoleacetylalanine	LC/MS neg	43285			3398622;644225;6920154		0.19	0.12		0.0703027	0.0508807	0.00312575	0.012992		0.1582	0.1582	1.369	0.834		0	0	100	100		Xenobiotics	Food Component/Plant	100003106	57105-39-2
	4794			2,3-dihydroxyisovalerate	LC/MS polar	38276	C04039	HMDB0012141	677		0.19	0.22		0.000198706	0.00513619	0.0244141	0.0348862		0.1987	0.2251	0.9172	1.1546		20	20	80	100		Xenobiotics	Food Component/Plant	100002417	1756-18-9
	4802			2-isopropylmalate	LC/MS polar	15667	C02504	HMDB0000402	77		0.51	0.37		0.00236528	0.00836245	0.00196847	0.0105264		0.7541	0.7055	2.0165	1.3806		100	100	100	100		Xenobiotics	Food Component/Plant	100000409	3237-44-3
	4803			2-oxindole-3-acetate	LC/MS neg	40479		HMDB0035514	3080590		0.33	0.16		0.0361552	0.0333154	0.0214754	0.0325105		0.7147	0.5563	4.5209	1.7061		100	100	100	100		Xenobiotics	Food Component/Plant	100003109	2971-31-5
	4807			3-formylindole	LC/MS pos early	62863	C08493	HMDB29737	10256		0.63	1.05		0.0093613	0.0157405	0.930004	0.449106		1.1072	0.6821	1.0566	1.0766		100	100	100	100		Xenobiotics	Food Component/Plant	100020219	487-89-8
	4827			gluconate	LC/MS polar	587	C00257	HMDB0000625	3085666;10690		0.96	0.83		0.543328	0.202348	0.229811	0.172571		0.9891	0.9945	1.1979	1.0367		100	100	100	100		Xenobiotics	Food Component/Plant	338	527-07-1
	4834			4-acetylcatechol sulfate (1)	LC/MS neg	62798					0.27	0.27		0.00617144	0.0130731	0.00760238	0.0182478		0.5812	0.4967	2.1189	1.8397		100	100	100	100		Xenobiotics	Food Component/Plant	100020853
	4856			dihydrocaffeate sulfate (2)	LC/MS polar	62524					0.22	0.07		0.0111647	0.0173005	0.0237578	0.0344259		0.5504	0.2809	7.9884	1.259		80	60	100	100		Xenobiotics	Food Component/Plant	100020822
	4874			cinnamate	LC/MS neg	12115	C00423	HMDB0000930	444539		0.94	1.14		0.816109	0.261485	0.721527	0.382849		0.7732	0.5294	0.6782	0.563		80	20	40	40		Xenobiotics	Food Component/Plant	1259	140-10-3
	4893			daidzein	LC/MS neg	32453	C10208	HMDB0003312	5281708		0.26	0.07		0.00124158	0.00739737	0.00215685	0.0109891		0.3377	0.448	5.0144	1.7375		40	80	100	100		Xenobiotics	Food Component/Plant	100001219	486-66-8
	4894			daidzein 7-O-glucuronide	LC/MS neg	62070		HMDB41718	11316354		0.85	0.27		0.0819033	0.0548857	0.0371311	0.047169		0.7549	0.7549	2.7658	0.8851		0	0	100	100		Xenobiotics	Food Component/Plant	100020206
	4896			genistein sulfate*	LC/MS neg	62061					0.24	0.12		0.00303572	0.00943185	0.000436977	0.00862729		0.408	0.7252	3.4351	3.0584		100	100	100	100		Xenobiotics	Food Component/Plant	100020207
	4901			dihydroferulate	LC/MS neg	40481		HMDB0062121	14340		0.57	0.12		0.105046	0.0655393	0.00309349	0.012992		0.3398	0.3392	2.8527	0.5992		20	40	100	80		Xenobiotics	Food Component/Plant	100003432	1135-23-5
	4902			dihydroferulic acid sulfate	LC/MS neg	62857		HMDB0041724	187489		0.14	0.05		0.00268006	0.00874873	0.00107706	0.00981442		0.3423	0.2976	6.9527	2.1457		100	60	100	100		Xenobiotics	Food Component/Plant	100020272
	4913			equol glucuronide	LC/MS neg	41948			46781484		0.24	0.45		0.0161752	0.0208344	0.00634559	0.0169355		0.7333	0.6332	1.6471	2.6211		100	100	100	100		Xenobiotics	Food Component/Plant	100003895
	4914			equol sulfate	LC/MS neg	40478					0.64	0.55		0.00892302	0.015552	0.0202055	0.0314512		0.5578	1.005	1.0104	1.5817		100	100	100	100		Xenobiotics	Food Component/Plant	100003429
	4915			ergothioneine	LC/MS pos early	37459	C05570	HMDB0003045	5351619		0.92	0.74		0.435457	0.176704	0.0228616	0.0337304		0.7283	1.0906	0.983	1.1821		100	100	100	100		Xenobiotics	Food Component/Plant	100002154	58511-63-0
	4917			erythritol	LC/MS polar	20699	C00503	HMDB0002994	222285		0.76	0.65		0.00259943	0.00861272	0.00426175	0.0149583		0.7323	0.8863	1.1277	1.1645		100	100	100	100		Xenobiotics	Food Component/Plant	100000846	149-32-6
	4923			ferulic acid 4-sulfate	LC/MS neg	47114		HMDB0029200	6305574		0.08	0.09		0.00180776	0.00818769	1.92419e-05	0.00303915		0.3302	0.267	3.6112	3.1429		80	100	100	100		Xenobiotics	Food Component/Plant	100005389	86321-29-1
	4927			quinate	LC/MS polar	18335	C00296	HMDB0003072	6508		0.65	0.44		0.100075	0.063207	0.00468853	0.0155492		0.4568	1.3686	1.0405	2.1081		100	100	100	100		Xenobiotics	Food Component/Plant	100000442	77-95-2
	4948			glycitein sulfate (2)	LC/MS neg	62887					0.22	0.12		0.00941599	0.0157405	0.0050221	0.0155532		0.5643	0.4943	4.6278	2.2892		100	100	100	100		Xenobiotics	Food Component/Plant	100021092
	4953			histidine betaine (hercynine)*	LC/MS pos early	62278		HMDB0029422	3083620		0.63	0.75		0.0667343	0.0499222	0.139093	0.116238		0.6975	1.0786	0.9341	1.7007		100	100	100	100		Xenobiotics	Food Component/Plant	100004059	534-30-5
	4955			homostachydrine*	LC/MS pos early	33009	C08283	HMDB0033433	441447		0.75	0.52		0.0220114	0.0243541	0.000590226	0.00910843		0.5218	0.995	1.0081	1.3297		100	100	100	100		Xenobiotics	Food Component/Plant	100001550	1195-94-4
	4960			indolin-2-one	LC/MS pos early	43374	C12312		321710		0.38	0.53		0.0152295	0.020019	0.0586446	0.063011		0.8594	0.6187	1.6282	1.6425		100	100	100	100		Xenobiotics	Food Component/Plant	100004318	59-48-3
	4981			mannonate*	LC/MS polar	62864			3246006		1.02	0.94		0.727286	0.244943	0.441995	0.281495		0.83	1.1955	0.8792	1.1716		100	100	100	100		Xenobiotics	Food Component/Plant	100003695	642-99-9
	5067			S-allylcysteine	LC/MS pos early	43239		HMDB0034323	98280		1	0.9		0.904844	0.2817	0.0559007	0.0620321		0.9981	0.998	1.1041	0.9951		100	100	100	100		Xenobiotics	Food Component/Plant	100004509	21593-77-1
	5085			S-propylcysteine	LC/MS neg	40648		HMDB0034324	125198		1.11	1.11		0.140737	0.0807046	0.0465348	0.0544705		1.1802	1.0355	1.0641	0.9326		100	100	100	100		Xenobiotics	Food Component/Plant	100003774	65309-79-7
	5086			stachydrine	LC/MS pos early	34384	C10172	HMDB0004827	115244		0.71	0.48		0.00338396	0.00945467	0.000694689	0.00910843		0.5024	0.9222	1.0541	1.3033		100	100	100	100		Xenobiotics	Food Component/Plant	100001296	4136-37-2
	5096			tartarate	LC/MS polar	15336	C00552 C00898 C02107	HMDB0062642 HMDB0000956	444305;875		0.02	0.01		0.184666	0.0966071	0.0688252	0.0699824		0.6322	0.807	87.6365	39.2418		40	60	100	80		Xenobiotics	Food Component/Plant	100000295	87-69-4;6106-24-7
	5111			4-allylphenol sulfate	LC/MS neg	37181			66633409		0.92	0.98		0.0033526	0.00945467	0.775627	0.401222		0.9434	1.1134	0.9649	1.2097		100	100	100	100		Xenobiotics	Food Component/Plant	100001868
	5112			ethyl alpha-glucopyranoside	LC/MS pos early	63152		HMDB0029968	11127487		1.01	0.84		0.642031	0.224922	0.506221	0.307914		1.0916	0.8942	1.3038	0.888		100	80	100	60		Xenobiotics	Food Component/Plant	100015965	34625-23-5
	5113			methyl glucopyranoside (alpha + beta)	LC/MS neg	46144		HMDB0029965	445238;3036743;2108		0.95	0.67		0.503174	0.19468	0.0332426	0.0439986		1.0846	1.5913	1.6295	1.6804		100	100	100	100		Xenobiotics	Food Component/Plant	100005864
	5120			N-acetyl-S-allyl-cysteine	LC/MS neg	47136		HMDB0240543	152467		1.12	1.21		0.380115	0.161046	0.067469	0.0695064		1.305	0.9736	1.0815	0.8726		100	100	100	100		Xenobiotics	Food Component/Plant	100005818	23127-41-5
	5139			4-vinylguaiacol sulfate	LC/MS neg	48442		HMDB0127980	53803570		0.42	0.33		0.0106994	0.0170227	0.0107243	0.0221901		1.4922	1.1785	4.5363	2.7818		100	100	100	100		Xenobiotics	Food Component/Plant	100006126
	5140			pyrraline	LC/MS pos early	48428	C21013	HMDB0033143	14274616		0.31	0.24		4.40597e-05	0.00338806	0.000368687	0.00862729		0.4544	0.5566	1.8996	1.7898		100	100	100	100		Xenobiotics	Food Component/Plant	100001767	74509-14-1
	5143			daidzein sulfate (2)	LC/MS neg	48728			12114465		0.26	0.09		0.00894929	0.015552	0.00039963	0.00862729		0.4022	0.5075	4.3137	1.9553		100	100	100	100		Xenobiotics	Food Component/Plant	100006363
	5145			eugenol sulfate	LC/MS neg	48715		HMDB0135245	180632		0.6	0.52		0.0174393	0.021371	0.0226856	0.0337145		1.4129	1.7457	2.7334	2.8976		100	100	100	100		Xenobiotics	Food Component/Plant	100006171	95480-60-7
	5152			2-keto-3-deoxy-gluconate	LC/MS polar	48141	C00204	HMDB0001353	161227		0.41	0.46		0.0123929	0.0183266	0.0141703	0.0254333		0.5496	0.77	1.2077	1.8963		100	100	100	100		Xenobiotics	Food Component/Plant	100005946	17510-99-5
	5153			3-hydroxycinnamate sulfate	LC/MS neg	48409			6443141		0.39	0.35		0.0343219	0.0324832	0.0160936	0.027765		0.6869	0.6747	1.9858	1.7188		100	100	100	100		Xenobiotics	Food Component/Plant	100006094	86321-30-4
	5154			isoeugenol sulfate	LC/MS neg	48997			122198202		0.42	0.43		0.0779071	0.0533705	0.0129026	0.0241274		0.5289	0.4919	1.2282	1.164		40	40	100	100		Xenobiotics	Food Component/Plant	100006089
	5225			(2,4 or 2,5)-dimethylphenol sulfate	LC/MS neg	62533					0.61	1.33		0.0187632	0.0223644	0.391637	0.256851		1.2596	0.7142	0.949	1.1639		100	100	100	100		Xenobiotics	Food Component/Plant	100020519
	5229			tartronate (hydroxymalonate)	LC/MS neg	20693	C02287	HMDB0035227	45		0.94	0.77		0.129329	0.0760825	0.0228389	0.0337304		0.7436	1.0087	0.9708	1.0712		100	100	100	100		Xenobiotics	Food Component/Plant	100000840	80-69-3
	5237			3-indoleglyoxylic acid	LC/MS neg	63583			73863		0.61	1.19		0.0107275	0.0170227	0.963258	0.455611		1.2154	0.6798	1.025	1.1173		100	100	100	100		Xenobiotics	Food Component/Plant	100020372	1477-49-2
	5247			ethyl beta-glucopyranoside	LC/MS neg	64131		HMDB0029968	121667		0.98	0.77		0.507181	0.195248	0.138291	0.115977		1.3786	1.1254	1.7952	1.1525		100	100	100	100		Xenobiotics	Food Component/Plant	100020377
	5273			2-aminophenol sulfate	LC/MS neg	43266		HMDB0061116	181670		0.29	0.22		0.00423095	0.0110717	0.000224904	0.00690233		0.4545	0.4694	2.1008	1.5968		100	100	100	100		Xenobiotics	Food Component/Plant	100004322
	5412		Drug - Analgesics, Anesthetics	4-aminophenol sulfate (2)	LC/MS neg	54809					0.85	0.94		0.507171	0.195248	0.968192	0.456047		0.9666	1.1333	1.0323	1.3258		100	100	100	100		Xenobiotics	Drug - Analgesics, Anesthetics	100010871
	5982		Drug - Topical Agents	salicylate	LC/MS polar	1515	C00805	HMDB0001895	338		0.77	0.34		0.628993	0.222174	0.0757414	0.0752388		0.2997	0.6951	0.8938	0.9054		40	60	60	80		Xenobiotics	Drug - Topical Agents	501	69-72-7
	5984			2,6-dihydroxybenzoic acid	LC/MS neg	63042		HMDB0013676	9338		0.12	0.13		0.0012713	0.00739737	0.000622916	0.00910843		0.5	0.2819	3.7664	2.4179		100	100	100	100		Xenobiotics	Drug - Topical Agents	100020837	303-07-1
	5988			hydroquinone sulfate	LC/MS neg	35322	C00530	HMDB0240263	161220		0.93	1.08		0.0333174	0.0319793	0.551628	0.326726		0.9823	0.9664	0.9103	1.0351		100	100	100	100		Xenobiotics	Drug - Topical Agents	100001604	123-31-9
	6011		Drug - Other	S-carboxymethyl-cysteine	LC/MS pos early	47897	C03727	HMDB0029415	193653		1.08	1.03		0.941654	0.288945	0.921392	0.447782		1.0114	1.1897	0.985	1.1047		100	100	100	100		Xenobiotics	Drug - Other	100002324	638-23-3
	6110		Chemical	sulfate*	LC/MS neg	46960	C00059	HMDB01448	5152822		0.91	0.77		0.094552	0.061099	0.0187609	0.0301959		0.7862	0.9803	1.0181	1.0734		100	100	100	100		Xenobiotics	Chemical	100002528	14808-79-8
	6113			O-sulfo-tyrosine	LC/MS neg	45413		HMDB0155722	514186		0.58	0.54		0.00228749	0.00830204	0.0025553	0.0117552		0.6338	0.8462	1.1756	1.4524		100	100	100	100		Xenobiotics	Chemical	100005384
	6118			N-acetyl-S-ethyl-cysteine	LC/MS neg	64499			19896458		0.84	1.05		0.437686	0.177375	0.897991	0.440053		1.1534	0.806	1.1033	0.9609		100	100	100	100		Xenobiotics	Chemical	100021936	31386-36-4
	6131			3-acetylphenol sulfate	LC/MS neg	48693					0.71	0.62		0.0193436	0.0225259	0.0074762	0.0181931		0.8456	1.0996	1.3739	1.5445		100	100	100	100		Xenobiotics	Chemical	100004326
	6162			S-(3-hydroxypropyl)mercapturic acid (HPMA)	LC/MS neg	44552			119083		1.03	0.76		0.583373	0.211853	0.0129124	0.0241274		0.8111	0.9819	1.0643	0.95		100	100	100	100		Xenobiotics	Chemical	100004568	23127-40-4
	6176			dimethyl sulfone	LC/MS pos early	43424	C11142	HMDB0004983	6213		0.79	0.86		0.152487	0.0842633	0.590792	0.340349		0.7458	1.0881	0.8698	1.3775		100	100	100	100		Xenobiotics	Chemical	100004284	67-71-0
	6178			ectoine	LC/MS pos early	35651	C06231	HMDB0240650	126041		0.81	0.62		0.0336482	0.0320427	0.045171	0.0537779		0.816	0.9795	1.3214	1.2138		100	100	100	100		Xenobiotics	Chemical	100001635	96702-03-3
	6199			2-naphthol sulfate	LC/MS neg	62520			74428		0.97	1.03		0.215281	0.108456	0.761607	0.397003		0.9902	0.9613	0.9641	0.9922		100	100	100	100		Xenobiotics	Chemical	100020515
	6201			2,4-di-tert-butylphenol	LC/MS neg	64328					0.93	0.99		0.243097	0.116778	0.785414	0.405088		1.0085	0.9829	1.022	1.0541		100	100	100	100		Xenobiotics	Chemical	100021918	96-76-4
	6202			3-methylbutanol sulfate	LC/MS neg	63426			24768		0.69	0.59		0.0689742	0.0503936	0.0100294	0.0216628		0.897	1.0368	1.5202	1.4933		100	100	100	100		Xenobiotics	Chemical	100021345
	6213			benzoylcarnitine*	LC/MS pos early	43265					0.49	0.48		7.2013e-06	0.00110752	0.028101	0.0382622		0.7489	0.9021	1.551	1.8356		100	100	100	100		Xenobiotics	Chemical	100004555	105450-08-6
	6214			perfluorooctanesulfonate (PFOS)	LC/MS polar	57564	C18142	HMDB0059586	74483		0.93	1.02		0.441336	0.178149	0.743937	0.390802		1.0302	1.0018	1.0055	1.0732		100	100	100	100		Xenobiotics	Chemical	100010955	1763-23-1
	6242			1,2,3-benzenetriol sulfate (2)	LC/MS neg	48762		HMDB0060018 HMDB0060016	54110629;92013662		0.46	0.49		0.10785	0.0668822	0.142552	0.11871		1.4144	0.8667	2.8849	1.8735		100	100	100	100		Xenobiotics	Chemical	100006374
	6244			2-methoxyresorcinol sulfate	LC/MS neg	48445					0.38	0.28		0.143703	0.0812528	0.0877313	0.0836421		0.5169	0.2963	1.8341	0.7719		40	20	80	60		Xenobiotics	Chemical	100006184	1446269-78-8
	6245			3-hydroxypyridine sulfate	LC/MS neg	48448					0.3	0.26		0.00140402	0.00761216	4.29005e-05	0.00442582		0.386	0.6119	1.5121	2.0242		100	100	100	100		Xenobiotics	Chemical	100006098	1955-23-3
	6254			ethylparaben sulfate	LC/MS neg	48463			22908099		0.69	0.72		0.00141403	0.00761216	0.0103736	0.0216628		0.9969	0.7112	1.3763	1.0277		100	100	100	100		Xenobiotics	Chemical	100006271	162338-11-6
	6259			6-hydroxyindole sulfate	LC/MS neg	48698		HMDB0000682	122198196		0.56	0.7		0.00347784	0.00955129	0.070765	0.0710401		0.9024	0.6762	1.289	1.216		100	100	100	100		Xenobiotics	Chemical	100006260
	6263			thioproline	LC/MS pos early	53231		HMDB0062164	93176		1.12	0.83		0.429096	0.175346	0.0147705	0.0262126		0.9373	1.1461	1.1284	1.0197		100	100	100	100		Xenobiotics	Chemical	100009232	34592-47-4
	6265			perfluorooctanoate (PFOA)	LC/MS neg	62071		HMDB0059587	9554		0.87	0.91		0.0791312	0.0538493	0.0638697	0.0663677		1.0372	0.9862	1.1349	1.1365		100	100	100	100		Xenobiotics	Chemical	100020208
	6276			5-hydroxy-2-methylpyridine sulfate	LC/MS neg	63230					0.17	0.63		0.00463754	0.0110717	0.0550474	0.0612699		0.4482	0.4482	0.7077	2.6332		0	0	100	100		Xenobiotics	Chemical	100020973
	6278			3-hydroxy-2-methylpyridine sulfate	LC/MS neg	63227					0.12	0.23		0.00204068	0.0082591	7.14376e-06	0.00223318		0.2264	0.2264	0.9921	1.9369		0	20	100	100		Xenobiotics	Chemical	100020975
	6282			1-pentanol sulfate	LC/MS neg	63427			68398		0.78	0.57		0.0954959	0.0614065	0.14987	0.123717		1.0793	0.9012	1.8978	1.1611		100	100	100	100		Xenobiotics	Chemical	100021342
	6283			3,5-dichloro-2,6-dihydroxybenzoic acid	LC/MS polar	63589			24721632		1.03	1.02		0.521889	0.197693	0.142463	0.11871		0.9743	1.0357	0.9562	1.0043		100	100	100	100		Xenobiotics	Chemical	100021324
	6284			3-bromo-5-chloro-2,6-dihydroxybenzoic acid*	LC/MS neg	63681			134581543		1.02	1.05		0.749541	0.249662	0.0460943	0.0544665		0.9558	1.0422	0.9096	1.0229		100	100	100	100		Xenobiotics	Chemical	100021707
	6290			4-chlorobenzoic acid	LC/MS neg	63988	C02370		6318		0.93	1.05		0.324454	0.144426	0.0564041	0.062154		0.9912	0.9679	0.9441	1.0411		100	100	100	100		Xenobiotics	Chemical	100021784	74-11-3
	6291			2,4-dichlorophenol sulfate	LC/MS neg	48459			9837697		5.07	4.1		0.00792732	0.0146889	0.00161563	0.0104474		2.2516	3.534	0.5496	0.6968		100	100	80	100		Xenobiotics	Chemical	100006263	3233-63-4
	6372			perfluorohexanesulfonate (PFHxS)	LC/MS neg	64623		HMDB0094700			0.98	0.99		0.772948	0.253195	0.641791	0.357607		1.052	1.0874	1.0579	1.1067		100	100	100	100		Xenobiotics	Chemical	100022172	355-46-4
	6405	Partially Characterized Molecules	Partially Characterized Molecules	glucuronide of C10H18O2 (11)*	LC/MS neg	61891					0.75	0.76		0.0595031	0.0458709	0.103704	0.0937761		0.8314	1.1878	1.0974	1.5829		80	80	80	100		Partially Characterized Molecules	Partially Characterized Molecules	100020018
	6447			pentose acid*	LC/MS polar	63264	C00803	HMDB0000892	7991		0.25	0.33		0.000122361	0.00395924	0.000300795	0.00791817		0.4907	0.5994	1.4973	2.3692		100	100	100	100		Partially Characterized Molecules	Partially Characterized Molecules	100021467
	6454			branched-chain, straight-chain, or cyclopropyl 10:1 fatty acid (1)*	LC/MS neg	63615					1.39	1.15		0.525794	0.198683	0.877546	0.43407		0.6663	1.0835	0.5813	0.78		40	60	40	60		Partially Characterized Molecules	Partially Characterized Molecules	100021666
	6457			branched-chain, straight-chain, or cyclopropyl 12:1 fatty acid*	LC/MS neg	63683					1.58	1.42		0.197201	0.101603	0.328594	0.225219		0.9184	1.2613	0.6482	0.8007		100	80	60	60		Partially Characterized Molecules	Partially Characterized Molecules	100021709
	6468			bilirubin degradation product, C16H18N2O5 (2)**	LC/MS neg	64404					1.15	1.06		0.449256	0.17993	0.666361	0.365679		0.8911	1.1914	0.8381	1.0396		100	100	100	100		Partially Characterized Molecules	Partially Characterized Molecules	100022004
	6469			bilirubin degradation product, C17H18N2O4 (1)**	LC/MS neg	64409					1.21	1.03		0.228509	0.112348	0.736817	0.388547		0.8735	1.0666	0.8495	0.885		100	100	100	100		Partially Characterized Molecules	Partially Characterized Molecules	100022005
	6470			bilirubin degradation product, C17H18N2O4 (2)**	LC/MS neg	64407					1.26	1.01		0.234012	0.114253	0.898244	0.440053		0.8646	1.1504	0.8546	0.9153		100	100	100	100		Partially Characterized Molecules	Partially Characterized Molecules	100022006
	6471			bilirubin degradation product, C17H18N2O4 (3)**	LC/MS neg	64408					1.25	0.98		0.270279	0.124633	0.912559	0.444401		0.8129	1.1734	0.8293	0.9373		100	100	100	100		Partially Characterized Molecules	Partially Characterized Molecules	100022007
	6472			bilirubin degradation product, C17H20N2O5 (1)**	LC/MS neg	64405					1.11	1.04		0.52041	0.197377	0.758792	0.395971		0.9033	1.3301	0.8684	1.2023		100	100	100	100		Partially Characterized Molecules	Partially Characterized Molecules	100022008
	6473			bilirubin degradation product, C17H20N2O5 (2)**	LC/MS neg	64406					1.1	1.01		0.532814	0.199415	0.933553	0.449106		0.8722	1.3204	0.8658	1.1984		100	100	100	100		Partially Characterized Molecules	Partially Characterized Molecules	100022009
	6475			bilirubin degradation product, C16H18N2O5 (4)**	LC/MS neg	64415					1.05	0.95		0.678692	0.234823	0.821776	0.416228		0.8662	1.1493	0.9116	1.0955		80	100	100	100		Partially Characterized Molecules	Partially Characterized Molecules	100022015
	6476			glutamine_degradant*	LC/MS pos early	46225					1.03	0.84		0.173084	0.0929122	0.09326	0.0878525		0.8512	1.0716	1.0168	1.0406		100	100	100	100		Partially Characterized Molecules	Partially Characterized Molecules	100001540	2353-44-8
		N/A	N/A	X-07765	LC/MS neg	46590					0.46	0.46		0.00333193	0.00945467	0.00093202	0.00959819		1.298	0.3907	2.8319	0.8564		100	100	100	100		N/A	N/A
				X-10458	LC/MS neg	47478					0.69	0.82		0.0609501	0.0466358	0.135245	0.114183		0.9496	0.8957	1.1605	1.2983		100	100	100	100		N/A	N/A
				X-11378	LC/MS neg	46595					1.04	1.03		0.641048	0.224922	0.763974	0.397799		0.9562	1.0124	0.9328	0.976		100	100	100	100		N/A	N/A
				X-11381	LC/MS neg	46347					0.88	0.7		0.0445458	0.0381666	0.00093344	0.00959819		0.8018	1.0375	1.147	1.1842		100	100	100	100		N/A	N/A
				X-11632	LC/MS neg	47493					0.65	0.99		0.098486	0.0625892	0.730686	0.386411		0.9592	0.8953	0.9666	1.3817		100	100	100	100		N/A	N/A
				X-11787	LC/MS pos early	33132					0.94	0.91		0.00909374	0.0156608	0.0174596	0.0291302		0.9291	0.9813	1.0187	1.0442		100	100	100	100		N/A	N/A
				X-11795	LC/MS pos early	33140					0.94	0.87		0.0429327	0.037199	0.165204	0.133583		0.9407	0.9847	1.0822	1.0426		100	100	100	100		N/A	N/A
				X-11843	LC/MS neg	46466					0.19	0.16		0.00220503	0.00830204	0.000590526	0.00910843		0.5501	0.4517	3.3871	2.3801		100	100	100	100		N/A	N/A
				X-11850	LC/MS neg	46507					0.66	0.59		0.0463609	0.0387693	0.030842	0.041517		1.0639	0.8896	1.8108	1.3489		100	100	100	100		N/A	N/A
				X-11852	LC/MS neg	46521					0.75	0.86		6.77134e-05	0.00395924	0.285898	0.203712		0.9638	0.9146	1.1233	1.2179		100	100	100	100		N/A	N/A
				X-11880	LC/MS neg	46608					1.05	0.95		0.545641	0.202942	0.684983	0.37123		1.0422	1.2285	1.0935	1.1681		100	100	100	100		N/A	N/A
				X-11979	LC/MS neg	47508					0.7	0.63		0.00155089	0.0076789	0.00189619	0.0104474		0.7069	0.8411	1.1146	1.201		100	100	100	100		N/A	N/A
				X-12013	LC/MS neg	46611					0.55	0.51		0.0128674	0.0186761	0.0450314	0.0537657		0.5516	0.8131	1.0732	1.4883		80	100	100	100		N/A	N/A
				X-12015	LC/MS neg	47390					0.68	0.66		0.153073	0.084379	0.102486	0.0929852		0.7807	0.9717	1.1898	1.4234		100	100	100	100		N/A	N/A
				X-12100	LC/MS pos early	47687					0.72	0.88		0.0170379	0.0212756	0.152687	0.125387		0.8762	0.8099	0.9986	1.1242		100	100	100	100		N/A	N/A
				X-12101	LC/MS pos early	47642					1.26	1.27		0.46791	0.185948	0.49118	0.302957		1.0556	1.643	0.8282	1.3002		100	100	100	100		N/A	N/A
				X-12117	LC/MS pos early	47695					1.18	1.54		0.0742677	0.052155	0.0202177	0.0314512		1.1941	1.0435	0.7753	0.8863		100	100	100	60		N/A	N/A
				X-12127	LC/MS pos early	47702					0.47	0.48		0.0297983	0.029377	0.0226097	0.0337145		0.5343	0.5494	1.1088	1.1643		20	60	80	100		N/A	N/A
				X-12216	LC/MS neg	46613					0.67	0.74		0.0144839	0.0197243	0.0244383	0.0348862		0.8093	1.3164	1.0956	1.9776		100	100	100	100		N/A	N/A
				X-12407	LC/MS neg	46615					0.24	0.64		0.00507301	0.0116821	0.144237	0.119903		0.4075	0.4075	0.6324	1.7156		0	0	80	100		N/A	N/A
				X-12411	LC/MS neg	46616					0.62	0.44		0.117743	0.0706815	0.0014893	0.0102273		0.6248	0.7839	1.4223	1.2654		100	100	100	100		N/A	N/A
				X-12462	LC/MS pos early	46620					3.17	3.05		0.0284229	0.0286642	0.214647	0.16379		3.4293	2.1373	1.1226	0.6738		100	100	100	100		N/A	N/A
				X-12680	LC/MS pos early	47437					0.51	0.4		0.000126648	0.00395924	0.00197716	0.0105264		0.5264	0.7333	1.3167	1.4412		100	100	100	100		N/A	N/A
				X-12707	LC/MS neg	47929					0.81	0.59		0.112512	0.0685296	0.0235096	0.0342759		0.7116	0.9959	1.2047	1.235		100	100	100	100		N/A	N/A
				X-12714	LC/MS neg	46318					0.58	0.48		0.00702166	0.0136695	0.00452843	0.0154369		0.5835	0.7755	1.2182	1.3422		100	100	100	100		N/A	N/A
				X-12726	LC/MS neg	47936					0.77	0.53		0.209817	0.106673	0.0158745	0.0276541		0.6832	0.9868	1.2917	1.2871		100	100	100	100		N/A	N/A
				X-12729	LC/MS neg	46623					0.63	0.95		0.141684	0.0807046	0.544458	0.325736		0.8751	0.9238	0.9185	1.4554		100	100	100	100		N/A	N/A
				X-12822	LC/MS neg	46997					0.62	0.73		0.00447608	0.0110717	0.0487672	0.0565932		0.9191	0.8623	1.2599	1.3962		100	100	100	100		N/A	N/A
				X-12906	LC/MS neg	47955					0.74	0.88		0.00652582	0.0132594	0.0169132	0.0285198		0.8559	0.9118	0.9716	1.2302		100	100	100	100		N/A	N/A
				X-13507	LC/MS pos early	47439					0.44	0.36		0.00102717	0.00739737	0.000172682	0.00668757		0.4834	0.7868	1.3284	1.7706		100	100	100	100		N/A	N/A
				X-13553	LC/MS neg	47959					0.8	0.61		0.176124	0.093972	0.0829673	0.080559		0.7573	1.0224	1.2316	1.2801		100	100	100	100		N/A	N/A
				X-13695	LC/MS neg	47962					0.14	0.09		0.00224608	0.00830204	0.000130472	0.00668757		0.4441	0.3966	5.0173	2.8842		100	100	100	100		N/A	N/A
				X-13866	LC/MS neg	46417					0.6	0.63		0.111654	0.0683717	0.0614035	0.0649178		0.82	1.0884	1.3092	1.8093		100	100	100	100		N/A	N/A
				X-14056	LC/MS pos early	46632					0.82	0.45		0.767612	0.251984	0.00402572	0.0144758		0.7854	0.9061	1.7397	1.1083		100	100	100	100		N/A	N/A
				X-15245	LC/MS neg	46661					1.17	0.88		0.615049	0.219175	0.703028	0.376043		1.2019	0.849	1.3604	0.7248		100	100	100	100		N/A	N/A
				X-15503	LC/MS neg	46977					0.35	0.5		0.0685457	0.0503195	0.0499709	0.0571931		0.6713	0.9151	1.3358	2.6338		80	100	100	100		N/A	N/A
				X-16124	LC/MS neg	46461					0.63	0.7		1.4803e-05	0.00151774	0.190017	0.148331		1.1739	0.9272	1.6785	1.4835		100	100	100	100		N/A	N/A
				X-16580	LC/MS pos early	47804					1.3	1.07		0.219277	0.10967	0.97149	0.456969		0.8868	1.6503	0.8303	1.2688		100	100	100	100		N/A	N/A
				X-16649	LC/MS neg	47992					0.31	0.59		0.101324	0.063865	0.352316	0.23579		1.3345	0.3338	2.2754	1.074		60	60	60	80		N/A	N/A
				X-17010	LC/MS neg	47993					1.21	1.17		0.239952	0.115684	0.208562	0.160594		1.03	1.1669	0.8772	0.9656		100	100	100	100		N/A	N/A
				X-17137	LC/MS neg	46686					0.43	0.72		0.456441	0.182333	0.798189	0.407993		0.7646	1.5772	1.0616	3.6674		60	80	80	80		N/A	N/A
				X-17335	LC/MS pos late	47820					1.1	1.28		0.39957	0.167248	0.589412	0.340175		0.9199	1.7233	0.7176	1.5735		100	100	100	100		N/A	N/A
				X-17438	LC/MS neg	46705					0.62	0.55		0.08485	0.0566137	0.214661	0.16379		0.6042	1.0695	1.092	1.7241		80	100	80	100		N/A	N/A
				X-17685	LC/MS neg	48025					0.72	0.6		0.164956	0.089962	0.0124512	0.0235992		1.1053	1.0186	1.8331	1.4202		60	60	100	80		N/A	N/A
				X-18779	LC/MS neg	46687					1.02	1.39		0.891538	0.277839	0.138251	0.115977		1.028	1.1548	0.7371	1.1351		100	100	100	100		N/A	N/A
				X-18899	LC/MS neg	47670					0.9	0.97		0.38212	0.161229	0.372831	0.247078		0.9394	0.9408	0.9705	1.0497		100	100	100	100		N/A	N/A
				X-18913	LC/MS neg	46695					0.55	0.48		0.00432156	0.0110717	0.0318827	0.0427343		0.6559	0.8717	1.3666	1.5967		100	100	100	100		N/A	N/A
				X-19141	LC/MS neg	46701					0.84	0.95		0.0181273	0.0221017	0.568006	0.331863		0.9095	1.1095	0.9582	1.3249		100	100	100	100		N/A	N/A
				X-19438	LC/MS neg	46261					0.95	0.71		0.613907	0.219061	0.479211	0.299429		1.2305	0.8698	1.7303	0.9123		100	100	100	100		N/A	N/A
				X-21258	LC/MS neg	46259					0.94	1.06		0.121898	0.0725234	0.504021	0.307761		0.9062	0.9973	0.8544	1.0577		100	100	100	100		N/A	N/A
				X-21283	LC/MS pos early	46285					0.89	0.82		0.0499775	0.0412429	0.0563267	0.062154		0.8752	0.9592	1.0619	1.075		100	100	100	100		N/A	N/A
				X-21310	LC/MS neg	46354					0.78	0.85		0.00332371	0.00945467	0.183811	0.144438		0.9377	0.8111	1.1027	1.0459		100	100	100	100		N/A	N/A
				X-21353	LC/MS neg	46398					1.44	1.55		0.116084	0.069875	0.450469	0.28574		1.0896	1.8731	0.7048	1.3023		100	100	100	100		N/A	N/A
				X-21796	LC/MS neg	46972					0.58	0.68		0.109032	0.0673432	0.00902883	0.0206675		0.6755	0.8714	0.9932	1.4983		100	100	100	100		N/A	N/A
				X-21803	LC/MS neg	46980					0.42	0.33		0.0458898	0.0387259	0.0411467	0.0507727		0.4142	0.6053	1.2685	1.4367		60	80	100	80		N/A	N/A
				X-22162	LC/MS pos early	47417					0.77	0.73		0.0216875	0.0240824	0.0246684	0.0349962		0.7752	0.8568	1.0572	1.118		100	100	100	100		N/A	N/A
				X-22776	LC/MS neg	48081					0.76	1.17		0.216467	0.108489	0.443696	0.282199		1.064	0.9784	0.9071	1.2867		100	100	100	100		N/A	N/A
				X-23060	LC/MS neg	48602					0.52	0.28		0.238114	0.115341	0.341887	0.231439		0.8478	0.8478	3.0713	1.6182		0	0	60	80		N/A	N/A
				X-23109	LC/MS neg	48654					0.96	0.91		0.798358	0.259309	0.277169	0.198989		0.8382	0.9968	0.9234	1.0379		100	100	100	100		N/A	N/A
				X-23481	LC/MS neg	49341					0.73	1.05		0.0689465	0.0503936	0.863144	0.431163		0.8763	0.7885	0.8314	1.0751		100	100	80	100		N/A	N/A
				X-23536	LC/MS neg	49412					1.06	0.99		0.246975	0.118144	0.818827	0.416228		0.8747	1.2878	0.8866	1.2103		100	100	100	100		N/A	N/A	0
				X-23587	LC/MS pos early	49463					0.52	0.4		0.00114466	0.00739737	0.0200939	0.0314512		0.6573	0.8229	1.6423	1.5756		80	100	100	100		N/A	N/A
				X-23593	LC/MS pos early	49469					0.79	0.55		0.51976	0.197373	0.289028	0.204711		0.8026	1.2719	1.4496	1.6072		100	100	100	100		N/A	N/A
				X-23639	LC/MS pos early	49515					1.07	0.42		0.831435	0.264468	0.0803076	0.0784109		0.7059	1.6054	1.6813	1.4961		100	100	100	100		N/A	N/A
				X-23641	LC/MS pos late	49517					0.87	0.73		0.512819	0.19634	0.0101159	0.0216628		0.9844	1.3478	1.3405	1.5481		100	100	100	100		N/A	N/A
				X-23654	LC/MS pos early	49531					0.92	1.32		0.205444	0.10497	0.23946	0.178123		1.2607	0.8966	0.9574	0.975		100	100	100	100		N/A	N/A
				X-23659	LC/MS pos early	49536					0.59	0.54		0.00760346	0.0142606	0.0543361	0.0607225		0.7609	1.0375	1.3966	1.7729		100	100	100	100		N/A	N/A
				X-23678	LC/MS pos late	49555					1.17	1.35		0.0402244	0.0360839	0.871085	0.432425		0.9525	1.6978	0.705	1.4521		100	100	100	100		N/A	N/A
				X-23680	LC/MS pos late	49557					0.79	0.48		0.0947768	0.0611159	0.00196026	0.0105264		0.5419	0.9678	1.1333	1.2321		80	100	100	100		N/A	N/A
				X-23739	LC/MS pos early	49637					0.56	0.22		0.0142782	0.0196063	0.0017554	0.0104474		0.3326	0.8272	1.5157	1.4811		100	100	100	100		N/A	N/A
				X-23780	LC/MS pos early	49679					0.76	0.63		0.0192322	0.0225207	0.0136706	0.0251069		0.7514	0.9322	1.2021	1.2345		100	100	100	100		N/A	N/A
				X-23782	LC/MS pos late	49681					1.06	0.92		0.423077	0.173743	0.749549	0.39167		0.9218	1.3167	1.0043	1.2372		100	100	100	100		N/A	N/A
				X-24295	LC/MS neg	52483					1.14	0.71		0.371512	0.159155	0.59115	0.340349		1.2625	1.1034	1.7736	0.9711		100	100	100	100		N/A	N/A
				X-24337	LC/MS neg	52533					2.82	2.27		0.00254851	0.00861272	0.0609408	0.0647441		1.5514	2.6722	0.6826	0.9486		100	100	100	100		N/A	N/A
				X-24414	LC/MS neg	52643					0.78	0.7		0.0903701	0.0591422	0.0229219	0.0337304		0.9269	1.0016	1.3318	1.289		100	100	100	100		N/A	N/A	0
				X-24456	LC/MS pos early	52773					0.66	0.85		0.0166011	0.021188	0.0351012	0.0456744		0.8566	0.8518	1.0131	1.2927		100	100	100	100		N/A	N/A
				X-24515	LC/MS neg	52836					0.84	0.77		0.268255	0.124266	0.264978	0.192866		0.9413	1.1091	1.2298	1.316		100	100	100	100		N/A	N/A	0
				X-24623	LC/MS neg	53050					1.51	1.14		0.22353	0.111254	0.555498	0.328098		1.0331	1.501	0.9033	0.9958		100	100	100	100		N/A	N/A
				X-24657	LC/MS neg	53085					0.54	0.58		0.013333	0.018899	0.0531811	0.0599978		1.6091	1.0033	2.767	1.8567		100	80	100	100		N/A	N/A
				X-24736	LC/MS pos early	53172					1.19	0.96		0.00632393	0.013143	0.481874	0.300037		0.9447	1.2223	0.9889	1.0263		100	100	100	100		N/A	N/A
				X-24742	LC/MS neg	53227					0.82	0.6		0.00360138	0.00971705	0.039352	0.0490694		0.6137	0.8905	1.0247	1.0834		100	100	100	100		N/A	N/A
				X-24942	LC/MS neg	57632					0.28	0.2		0.145718	0.0820901	0.00975975	0.0216572		1.2563	1.4875	6.2694	5.2196		100	100	100	100		N/A	N/A	0
				X-25247	LC/MS neg	62464					0.2	0.1		0.0215507	0.0240172	0.0246266	0.0349962		0.6225	0.4655	5.9726	2.2841		100	100	100	100		N/A	N/A
				X-25271	LC/MS pos early	62500					1.15	0.71		0.736822	0.246614	0.172206	0.138301		0.9174	1.1368	1.2978	0.9862		100	100	100	80		N/A	N/A
				X-25343	LC/MS pos early	62636					0.66	0.4		0.672757	0.233295	0.0623685	0.0653813		0.8384	0.8853	2.0809	1.3409		100	100	100	100		N/A	N/A	0
				X-25371	LC/MS neg	62664					0.66	0.73		0.00103707	0.00739737	0.194898	0.151392		0.848	0.7126	1.1606	1.0879		100	100	100	100		N/A	N/A	0
				X-25417	LC/MS pos early	62714					0.79	0.77		0.056268	0.0441723	0.00482352	0.0155492		0.8708	1.0144	1.1245	1.2771		100	100	100	100		N/A	N/A
				X-25420	LC/MS pos early	62717					1.04	0.49		0.681932	0.235679	0.323632	0.222566		0.8242	1.33	1.6851	1.2781		100	100	100	100		N/A	N/A	0
				X-25422	LC/MS pos early	62719					1.03	0.77		0.753883	0.249918	0.98373	0.45969		1.2853	1.6776	1.6662	1.6231		100	100	100	100		N/A	N/A	0
				X-25519	LC/MS pos early	62963					0.8	0.59		0.845431	0.267123	0.243058	0.179952		0.7991	1.1625	1.3572	1.4467		100	100	100	100		N/A	N/A	0
				X-25948	LC/MS pos early	63899					1.5	0.79		0.662234	0.229971	0.703144	0.376043		0.942	1.5062	1.1947	1.0012		100	100	100	100		N/A	N/A
				X-25957	LC/MS pos early	63908					0.95	0.8		0.415613	0.171825	0.0149043	0.0263513		0.8271	1.0583	1.0301	1.1086		100	100	100	100		N/A	N/A
				X-25985	LC/MS neg	63975					0.59	0.7		0.0749663	0.0524292	0.00549265	0.0162511		0.8377	0.9237	1.1974	1.5725		100	100	100	100		N/A	N/A	0
				X-26035	LC/MS pos early	64248					0.95	0.98		0.527036	0.198908	0.882406	0.435083		0.9496	1.0324	0.9668	1.0841		100	100	100	100		N/A	N/A	0
				X-26062	LC/MS neg	64337					0.54	0.46		0.0388515	0.0352516	0.0117818	0.0231643		0.8228	0.7473	1.7724	1.3954		100	100	100	100		N/A	N/A
				X-26268	LC/MS neg	65032					0.19	0.1		0.0514357	0.0416267	0.108316	0.0967135		0.7167	0.7343	7.0016	3.8898		100	100	100	100		N/A	N/A
